# Supplementary material for: Loss of the plastidial signaling molecule, ppGpp, accumulation alters nuclear gene expression during nitrogen starvation
Source: Front Plant Sci. 2026 Apr 20;17:1775338. doi: 10.3389/fpls.2026.1775338 (PMC13136153; doi:10.3389/fpls.2026.1775338)
Supplement: Supplementary file 2 [file Table1.xlsx]

## Sheet: Up genes (Unique in WT)
GO enrichment analysis for genes upregulated in WT under N-deficient condition
gene_id	description	GO_id
AT1G01600	cytochrome P450, family 86, subfamily A, polypeptide 4	GO:0005506,GO:0005739,GO:0006631,GO:0018685,GO:0020037,GO:0070330
AT1G02580	SET domain-containing protein	GO:0005515,GO:0005634,GO:0006349,GO:0009646,GO:0031519,GO:0043565,GO:0045892,GO:0048317,GO:2000014
AT1G02850	beta glucosidase 11	GO:0005576,GO:0005886,GO:0005975,GO:0008422,GO:0010035,GO:0019748,GO:0048316,GO:0102483
AT1G05100	mitogen-activated protein kinase kinase kinase 18	GO:0004672,GO:0004674,GO:0004709,GO:0005515,GO:0005634,GO:0006970,GO:0007165,GO:0009737,GO:0009738,GO:0009789,GO:0019901,GO:0046777,GO:1900057,GO:1902457,GO:2000038
AT1G06475		GO:0000910,GO:0003674,GO:0005575,GO:0010200,GO:0033013
AT1G06520	glycerol-3-phosphate acyltransferase 1	GO:0004366,GO:0005739,GO:0010143,GO:0016020,GO:0016024,GO:0016791,GO:0048235,GO:0090447,GO:0102420
AT1G07120		GO:0003674,GO:0005634,GO:0009658,GO:0009707,GO:0009941
AT1G07450	NAD(P)-binding Rossmann-fold superfamily protein	GO:0005576
AT1G07550	Leucine-rich repeat protein kinase family protein	GO:0004674,GO:0005515,GO:0006468,GO:0009507,GO:0016301,GO:0016310
AT1G08065	alpha carbonic anhydrase 5	GO:0004089,GO:0005737,GO:0006730,GO:0008270,GO:0016836,GO:0098572
AT1G08135	cation/H+ exchanger 6B	GO:0005451,GO:0005634,GO:0006812,GO:0006885,GO:0012505,GO:0015299
AT1G08340	Rho GTPase activating protein with PAK-box/P21-Rho-binding domain	GO:0005737,GO:0005886,GO:0007165,GO:0009414,GO:0009888,GO:0010015,GO:0045893,GO:0048589,GO:1901141,GO:2000652
AT1G08440	Aluminium activated malate transporter family protein	GO:0005634,GO:0009705,GO:0015743
AT1G09155	phloem protein 2-B15	GO:0009507,GO:0009908,GO:0030246,GO:0044281,GO:0048507
AT1G09380	nodulin MtN21 /EamA-like transporter family protein	GO:0005886,GO:0006464,GO:0009888,GO:0010054,GO:0022857,GO:0033993,GO:0060560,GO:0071695,GO:0097305,GO:0098542,GO:1905392
AT1G09480	NAD(P)-binding Rossmann-fold superfamily protein	GO:0003824,GO:0004022,GO:0005575,GO:0007165,GO:0009414,GO:0016616,GO:0097305,GO:1901565
AT1G09486
AT1G09500	NAD(P)-binding Rossmann-fold superfamily protein	GO:0003824,GO:0004022,GO:0005515,GO:0007165,GO:0009737,GO:0010150,GO:0016616
AT1G09540	myb domain protein 61	GO:0000976,GO:0003700,GO:0005634,GO:0010087,GO:0010089,GO:0010119,GO:0010214,GO:0048364
AT1G09610	Protein of unknown function (DUF579)	GO:0005576,GO:0005794,GO:0009834,GO:0030775,GO:0045491,GO:0045492
AT1G10070	branched-chain amino acid transaminase 2	GO:0004084,GO:0005737,GO:0009097,GO:0009098,GO:0009099,GO:0009507,GO:0052654,GO:0052655,GO:0052656,GO:0071669
AT1G10110	F-box family protein	GO:0003674,GO:0005634,GO:0048646
AT1G10155	phloem protein 2-A10	GO:0003674,GO:0005575,GO:0009416,GO:0048580
AT1G11250	syntaxin of plants 125	GO:0000149,GO:0005484,GO:0005634,GO:0005886,GO:0006886,GO:0006887,GO:0006906,GO:0012505,GO:0016021,GO:0031201,GO:0048278,GO:0061025
AT1G11362	Plant invertase/pectin methylesterase inhibitor superfamily protein	GO:0009416,GO:0009507,GO:0030599,GO:0043086,GO:0043436,GO:0046910
AT1G11450	nodulin MtN21 /EamA-like transporter family protein	GO:0005739,GO:0005886,GO:0006820,GO:0009507,GO:0022857,GO:0055085
AT1G12180	GO:0003674,GO:0005575,GO:0008150
AT1G12320	Protein of unknown function (DUF1442)	GO:0003674,GO:0009414,GO:0009737,GO:0009755,GO:0048364
AT1G12670
AT1G13070
AT1G13140	cytochrome P450, family 86, subfamily C, polypeptide 3	GO:0005506,GO:0009507,GO:0016705,GO:0020037
AT1G13370	Histone superfamily protein	GO:0005634,GO:0006996,GO:0044085,GO:0044281,GO:0046982,GO:0048646,GO:0048869
AT1G13635	DNA glycosylase superfamily protein	GO:0005634,GO:0006284,GO:0008725
AT1G13830	Carbohydrate-binding X8 domain superfamily protein	GO:0003674,GO:0005886,GO:0019748,GO:0044248
AT1G14455		GO:0003674,GO:0005575,GO:0006952
AT1G15385		GO:0001666,GO:0003674,GO:0005634,GO:0009826,GO:0019748,GO:0050832
AT1G15410	aspartate-glutamate racemase family	GO:0006807,GO:0009507,GO:0047661,GO:0048589
AT1G15772		GO:0003713,GO:0005634,GO:0008150,GO:0031490
AT1G16290		GO:0003674,GO:0005634,GO:0005773,GO:0008150
AT1G17540	Protein kinase protein with adenine nucleotide alpha hydrolases-like domain	GO:0004672,GO:0005524,GO:0005634,GO:0006468,GO:0016301
AT1G20132	GDSL-like Lipase/Acylhydrolase superfamily protein	GO:0006629,GO:0009507,GO:0016298
AT1G20680	Protein of unknown function (DUF833)	GO:0003674,GO:0005575,GO:0008150
AT1G21000	PLATZ transcription factor family protein	GO:0005739,GO:0006970,GO:0009611,GO:0009737,GO:0009755,GO:0010150,GO:0010200,GO:0048366,GO:1901361
AT1G22380	UDP-glucosyl transferase 85A3	GO:0015020,GO:0016757,GO:0080043,GO:0080044
AT1G22480	Cupredoxin superfamily protein	GO:0005576,GO:0009055,GO:0009414,GO:0009834,GO:0031225,GO:0044087,GO:0044281,GO:0045893,GO:0046658,GO:1903338
AT1G23520	Domain of unknown function (DUF220)	GO:0003674,GO:0005634,GO:0008150
AT1G23670	Domain of unknown function (DUF220)	GO:0003674,GO:0005634,GO:0008150
AT1G24110	Peroxidase superfamily protein	GO:0005576,GO:0006979,GO:0020037
AT1G24470	beta-ketoacyl reductase 2	GO:0005783,GO:0016491,GO:0045703
AT1G25055	F-box family protein	GO:0003674,GO:0005739,GO:0008150
AT1G25150	F-box family protein	GO:0003674,GO:0005739,GO:0008150
AT1G25209
AT1G26310	K-box region and MADS-box transcription factor family protein	GO:0000978,GO:0000981,GO:0003700,GO:0005515,GO:0005634,GO:0006355,GO:0006357,GO:0009911,GO:0010582,GO:0045944,GO:0046983
AT1G26480	general regulatory factor 12	GO:0005634,GO:0005737,GO:0007165,GO:0034613,GO:0045309
AT1G26795	Plant self-incompatibility protein S1 family	GO:0003674,GO:0005576,GO:0008150
AT1G27045	Homeobox-leucine zipper protein family	GO:0000981,GO:0005634,GO:0043565,GO:0045893
AT1G28080	RING finger protein	GO:0003674,GO:0005634,GO:0006996,GO:0009888,GO:0030154
AT1G28305	Plant self-incompatibility protein S1 family	GO:0003674,GO:0005576,GO:0008150
AT1G28470	NAC domain containing protein 10	GO:0000976,GO:0003700,GO:0005634,GO:0006355,GO:0045893,GO:2000652
AT1G28570	SGNH hydrolase-type esterase superfamily protein	GO:0005576,GO:0009611,GO:0010074,GO:0016788,GO:0019748,GO:1901701
AT1G29020	Calcium-binding EF-hand family protein	GO:0005509,GO:0005576,GO:0005773,GO:0010015,GO:0098542,GO:0098771
AT1G29050	TRICHOME BIREFRINGENCE-LIKE 38	GO:0005794,GO:0006970,GO:0010200,GO:0016413,GO:0031347,GO:0044085,GO:0048316,GO:0050832,GO:0071554
AT1G29160	Dof-type zinc finger DNA-binding family protein	GO:0000976,GO:0003677,GO:0003700,GO:0005515,GO:0005634,GO:0006355,GO:0010214
AT1G29200	O-fucosyltransferase family protein	GO:0005634,GO:0008150,GO:0016757
AT1G29355		GO:0003674,GO:0005634,GO:0008150
AT1G30080	Glycosyl hydrolase superfamily protein	GO:0005975,GO:0042973,GO:0046658
AT1G30100	nine-cis-epoxycarotenoid dioxygenase 5	GO:0009414,GO:0009507,GO:0009570,GO:0009579,GO:0009688,GO:0010162,GO:0010436,GO:0016121,GO:0045549
AT1G30220	inositol transporter 2	GO:0005366,GO:0005886,GO:0015144,GO:0015798,GO:0023052,GO:0055085,GO:0090406
AT1G30860	RING/U-box superfamily protein	GO:0003674,GO:0005634,GO:0009620,GO:0048316,GO:0051301,GO:0071695,GO:0098542
AT1G32300	D-arabinono-1,4-lactone oxidase family protein	GO:0003885,GO:0005576,GO:0016020,GO:0016491,GO:0019853,GO:0050105,GO:0071949
AT1G32900	UDP-Glycosyltransferase superfamily protein	GO:0004373,GO:0005515,GO:0008610,GO:0009409,GO:0009507,GO:0009569,GO:0009639,GO:0009753,GO:0010035,GO:0016757,GO:0019252,GO:0019748,GO:0042440,GO:0044255,GO:0046394,GO:0071478,GO:0102502,GO:1901135
AT1G33800	Protein of unknown function (DUF579)	GO:0005739,GO:0005794,GO:0005976,GO:0009808,GO:0009834,GO:0030775,GO:0045491,GO:0045492
AT1G35170	TRAM, LAG1 and CLN8 (TLC) lipid-sensing domain containing protein	GO:0003674,GO:0005575,GO:0008150
AT1G35186
AT1G35910	Haloacid dehalogenase-like hydrolase (HAD) superfamily protein	GO:0004805,GO:0005737,GO:0005992,GO:0006970,GO:0006979,GO:0009507,GO:0009651,GO:0015927
AT1G44970	Peroxidase superfamily protein	GO:0004601,GO:0005576,GO:0006979,GO:0020037,GO:0048658
AT1G45190	downregulated in DIF1 18	GO:0003674,GO:0005576,GO:0008150
AT1G45225
AT1G45616	receptor like protein 6	GO:0005576,GO:0007165
AT1G46554	other RNA	GO:0003674,GO:0005575,GO:0008150
AT1G47450	Protein of unknown function (DUF784)	GO:0003674,GO:0005576,GO:0008150
AT1G47510	inositol polyphosphate 5-phosphatase 11	GO:0004439,GO:0005737,GO:0005886,GO:0009651,GO:0009733,GO:0009737,GO:0009753,GO:0016791,GO:0034485,GO:0043813,GO:0046855,GO:0046856
AT1G48000	myb domain protein 112	GO:0000976,GO:0003700,GO:0005634,GO:0006355,GO:0009737,GO:0043565
AT1G48820	Terpenoid cyclases/Protein prenyltransferases superfamily protein	GO:0000287,GO:0009507,GO:0009975,GO:0010333,GO:0016102,GO:0051762
AT1G49290		GO:0003674,GO:0005634,GO:0008150
AT1G49390	2-oxoglutarate (2OG) and Fe(II)-dependent oxygenase superfamily protein	GO:0003674,GO:0005575,GO:0005737,GO:0008150
AT1G49490	Leucine-rich repeat (LRR) family protein	GO:0005199,GO:0005634,GO:0009860
AT1G49700	Plant protein 1589 of unknown function	GO:0003674,GO:0005739,GO:0008150
AT1G49900	C2H2 type zinc finger transcription factor family	GO:0002376,GO:0003700,GO:0005634,GO:0006355,GO:0006950,GO:0007165,GO:0009627,GO:0009651,GO:0010035,GO:0010243,GO:0033993,GO:0042742,GO:0050832,GO:0071310,GO:0097305,GO:1901135
AT1G49960	Xanthine/uracil permease family protein	GO:0005215,GO:0005575,GO:0009414,GO:0022857,GO:0055085
AT1G50610	Leucine-rich repeat protein kinase family protein	GO:0004674,GO:0005515,GO:0005634,GO:0006468,GO:0016301,GO:0080092
AT1G51440	alpha/beta-Hydrolases superfamily protein	GO:0004620,GO:0004806,GO:0005576,GO:0008970,GO:0009507,GO:0047714
AT1G52080	actin binding protein family	GO:0003674,GO:0005737,GO:0009414,GO:0009611,GO:0009651,GO:0009658,GO:0009707,GO:0009737,GO:0032787
AT1G52890	NAC domain containing protein 19	GO:0003700,GO:0005515,GO:0005634,GO:0006355,GO:0009414
AT1G53270	ABC-2 type transporter family protein	GO:0005739,GO:0032787,GO:0042626,GO:0044255,GO:0055085
AT1G53830	pectin methylesterase 2	GO:0005576,GO:0009505,GO:0030599,GO:0042545,GO:0045490,GO:0046910,GO:1990110
AT1G54280	ATPase E1-E2 type family protein / haloacid dehalogenase-like hydrolase family protein	GO:0000287,GO:0005739,GO:0005886,GO:0008270,GO:0009860,GO:0010286,GO:0012505,GO:0015662,GO:0045332,GO:0140326,GO:1905038
AT1G54530	Calcium-binding EF hand family protein	GO:0005509,GO:0005575,GO:0008150
AT1G54890	Late embryogenesis abundant (LEA) protein-related	GO:0003674,GO:0005576,GO:0008150
AT1G56100	Plant invertase/pectin methylesterase inhibitor superfamily protein	GO:0004857,GO:0005737,GO:0009507,GO:0043086,GO:0046910
AT1G56385	Plant self-incompatibility protein S1 family	GO:0003674,GO:0005576,GO:0008150
AT1G59510	Carbohydrate-binding protein	GO:0003674,GO:0005739
AT1G59640	BIG PETAL P	GO:0003700,GO:0005634,GO:0006355,GO:0046983,GO:0048446
AT1G60240	NAC (No Apical Meristem) domain transcriptional regulator superfamily protein	GO:0003677,GO:0003700,GO:0005739,GO:0006355
AT1G61095		GO:0003674,GO:0005634,GO:0008150
AT1G61110	NAC domain containing protein 25	GO:0003700,GO:0005634,GO:0006355,GO:0009793,GO:0009831,GO:0010628,GO:0043565,GO:0048731
AT1G61255		GO:0003674,GO:0005576,GO:0006082,GO:0009753,GO:0010035
AT1G61720	NAD(P)-binding Rossmann-fold superfamily protein	GO:0009507,GO:0009813,GO:0009964,GO:0016491,GO:0016616,GO:0033729
AT1G61810	beta-glucosidase 45	GO:0004553,GO:0005576,GO:0005886,GO:0005975,GO:0008422,GO:0009809,GO:0047782,GO:0102483
AT1G61930	Protein of unknown function, DUF584	GO:0003674,GO:0005575,GO:0008150
AT1G62190	Kua-ubiquitin conjugating enzyme hybrid localisation domain	GO:0003674,GO:0005575,GO:0006631,GO:0044281
AT1G62370	RING/U-box superfamily protein	GO:0003674,GO:0005634,GO:0007568,GO:0009414,GO:0009611,GO:0019752,GO:0044248,GO:1901575
AT1G62990	KNOTTED-like homeobox of Arabidopsis thaliana 7	GO:0000976,GO:0000978,GO:0000981,GO:0003700,GO:0005634,GO:0006357,GO:0010089,GO:0010192,GO:0010214,GO:0045892,GO:0080001,GO:0080112,GO:2000652
AT1G63060		GO:0003674,GO:0005739,GO:0008150
AT1G63710	cytochrome P450, family 86, subfamily A, polypeptide 7	GO:0005506,GO:0006631,GO:0018685,GO:0020037,GO:0070330
AT1G63910	myb domain protein 103	GO:0000976,GO:0003700,GO:0005634,GO:0006355,GO:0045893,GO:1901430,GO:2000652
AT1G65450	HXXXD-type acyl-transferase family protein	GO:0005634,GO:0005737,GO:0009567,GO:0016747
AT1G65480	PEBP (phosphatidylethanolamine-binding protein) family protein	GO:0005515,GO:0005634,GO:0005737,GO:0008429,GO:0009909,GO:0009911,GO:0010022,GO:0010119,GO:0048573
AT1G65780	P-loop containing nucleoside triphosphate hydrolases superfamily protein	GO:0003723,GO:0004386,GO:0005634
AT1G66020	Terpenoid cyclases/Protein prenyltransferases superfamily protein	GO:0000287,GO:0009507,GO:0009975,GO:0010333,GO:0016102,GO:0016114,GO:0051762
AT1G66950	pleiotropic drug resistance 11	GO:0000302,GO:0005739,GO:0005886,GO:0042626,GO:0042908,GO:0140359
AT1G67360	Rubber elongation factor protein (REF)	GO:0000325,GO:0005737,GO:0005783,GO:0005811,GO:0009555,GO:0034389,GO:0045927,GO:0071456,GO:0080186,GO:1902584
AT1G67820	Protein phosphatase 2C family protein	GO:0006470,GO:0009507
AT1G67865		GO:0003674,GO:0005575,GO:0050832
AT1G68200	Zinc finger C-x8-C-x5-C-x3-H type family protein	GO:0000976,GO:0003700,GO:0005634,GO:0006355
AT1G68568	other RNA	GO:0003674,GO:0005575,GO:0008150
AT1G69610	Protein of unknown function (DUF1666)	GO:0003674,GO:0005634,GO:0007165,GO:0009506,GO:0044281
AT1G70000	myb-like transcription factor family protein	GO:0003677,GO:0003682,GO:0003700,GO:0005634,GO:0006355,GO:0008270,GO:0031540
AT1G70680	Caleosin-related family protein	GO:0004497,GO:0005509,GO:0009507,GO:0102070,GO:1990137
AT1G71015		GO:0003674,GO:0005634,GO:0008150
AT1G71890	Major facilitator superfamily protein	GO:0005737,GO:0005773,GO:0005886,GO:0005887,GO:0005985,GO:0008506,GO:0009506,GO:0015225,GO:0015770,GO:0016020,GO:0048316
AT1G72200	RING/U-box superfamily protein	GO:0005739,GO:0016567,GO:0033993,GO:0048878,GO:0055082,GO:0071554,GO:0098771
AT1G72220	RING/U-box superfamily protein	GO:0003674,GO:0005575,GO:0016567
AT1G72260	thionin 2.1	GO:0005576,GO:0006952,GO:0009867,GO:0090729
AT1G72870	Disease resistance protein (TIR-NBS class)	GO:0003953,GO:0006952,GO:0007165,GO:0009507,GO:0009888,GO:0030154,GO:0043531,GO:0048364,GO:0048589
AT1G73140	Plant protein of unknown function (DUF828)	GO:0005794,GO:0016413,GO:0045492,GO:1990538
AT1G73220	organic cation/carnitine transporter1	GO:0005886,GO:0010150,GO:0015144,GO:0015226,GO:0015839
AT1G73280	serine carboxypeptidase-like 3	GO:0004185,GO:0005576,GO:0006508,GO:0016747,GO:0019748
AT1G73607	low-molecular-weight cysteine-rich 65	GO:0003674,GO:0005576,GO:0008150
AT1G74000	strictosidine synthase 3	GO:0005618,GO:0009058,GO:0009505,GO:0009507,GO:0016844
AT1G74650	myb domain protein 31	GO:0003700,GO:0005634,GO:0009733
AT1G74660	mini zinc finger 1	GO:0000976,GO:0003677,GO:0003700,GO:0005515,GO:0005634,GO:0005737,GO:0006355,GO:0007275,GO:0009640,GO:0009733,GO:0009735,GO:0009737,GO:0009739,GO:0009741,GO:0042803,GO:0043392,GO:0045892,GO:0048509
AT1G75160	Protein of unknown function (DUF620)	GO:0003674,GO:0005634,GO:0009888,GO:0010015,GO:0030154,GO:0048638,GO:0051239,GO:2000241
AT1G75388	conserved peptide upstream open reading frame 5
AT1G75390	basic leucine-zipper 44	GO:0000976,GO:0003700,GO:0005515,GO:0005634,GO:0006355,GO:0009845,GO:0043565,GO:0045893,GO:0046982
AT1G75900	GDSL-like Lipase/Acylhydrolase superfamily protein	GO:0005576,GO:0005783,GO:0006970,GO:0009414,GO:0016298,GO:0016746
AT1G75910	extracellular lipase 4	GO:0005576,GO:0016298,GO:0016746
AT1G75920	GDSL-like Lipase/Acylhydrolase superfamily protein	GO:0005576,GO:0006629,GO:0009507,GO:0016298,GO:0016746,GO:0070505
AT1G75940	Glycosyl hydrolase superfamily protein	GO:0005788,GO:0005975,GO:0008422,GO:0009507,GO:0009651,GO:0019762,GO:0102483
AT1G76190	SAUR-like auxin-responsive protein family	GO:0003674,GO:0005739,GO:0009733
AT1G76420	NAC (No Apical Meristem) domain transcriptional regulator superfamily protein	GO:0000976,GO:0003700,GO:0005515,GO:0005634,GO:0006355,GO:0010014,GO:0010199
AT1G76530	Auxin efflux carrier family protein	GO:0003674,GO:0005576,GO:0009733,GO:0055085,GO:0080162
AT1G76690	12-oxophytodienoate reductase 2	GO:0005737,GO:0005739,GO:0009611,GO:0009695,GO:0010181,GO:0016491,GO:0016629,GO:0031408
AT1G77450	NAC domain containing protein 32	GO:0000976,GO:0001216,GO:0003700,GO:0005634,GO:0009793,GO:0045893,GO:1900057,GO:1902890
AT1G77530	O-methyltransferase family protein	GO:0005634,GO:0005829,GO:0008171,GO:0008757,GO:0019438,GO:0032259,GO:0046983
AT1G77570	Winged helix-turn-helix transcription repressor DNA-binding	GO:0000976,GO:0000978,GO:0003700,GO:0005634,GO:0005730,GO:0006355,GO:0006357,GO:0034605
AT1G77980	AGAMOUS-like 66	GO:0000978,GO:0000981,GO:0003700,GO:0005515,GO:0005634,GO:0006355,GO:0006357,GO:0009555,GO:0010152,GO:0045944,GO:0046983,GO:0080092
AT1G78340	glutathione S-transferase TAU 22	GO:0004364,GO:0005737,GO:0006749,GO:0009407
AT1G79180	myb domain protein 63	GO:0000976,GO:0003700,GO:0005515,GO:0005634,GO:0009411,GO:0009809,GO:0045893,GO:2000652
AT1G79800	early nodulin-like protein 7	GO:0009055,GO:0031225,GO:0046658
AT1G79900	Mitochondrial substrate carrier family protein	GO:0000064,GO:0005290,GO:0005476,GO:0005739,GO:0006561,GO:0006844,GO:0006865,GO:0006972,GO:0015189,GO:0061459
AT1G80160	Lactoylglutathione lyase / glyoxalase I family protein	GO:0005737,GO:0009414,GO:0009416,GO:0019748,GO:0043436,GO:0097305
AT2G01175		GO:0003674,GO:0005739,GO:0008150
AT2G01580		GO:0003674,GO:0005575,GO:0005975,GO:0019748,GO:0098771
AT2G02490		GO:0003674,GO:0005575,GO:0008150
AT2G02515		GO:0003674,GO:0005575,GO:0008150
AT2G02720	Pectate lyase family protein	GO:0005576,GO:0016829,GO:0030570,GO:0045490,GO:0048638,GO:2000241
AT2G02990	ribonuclease 1	GO:0003723,GO:0004521,GO:0004540,GO:0005576,GO:0005618,GO:0006401,GO:0007568,GO:0009611,GO:0009718,GO:0016036,GO:0033897
AT2G03200	Eukaryotic aspartyl protease family protein	GO:0005576,GO:0008233
AT2G03360	Glycosyltransferase family 61 protein	GO:0005576,GO:0009414,GO:0016757
AT2G03410	Mo25 family protein	GO:0005737,GO:0035556,GO:0043539
AT2G03830		GO:0005739,GO:0009786,GO:0010082,GO:2000023,GO:2000067
AT2G04038	basic leucine-zipper 48	GO:0003700,GO:0005515,GO:0005634,GO:0006355,GO:0006952,GO:0009737,GO:0010035,GO:0090693
AT2G04190	TRAF-like family protein	GO:0003674,GO:0005737,GO:0005739,GO:0009737
AT2G06255	ELF4-like 3	GO:0005634,GO:0009649,GO:0042753,GO:0042803,GO:0048573
AT2G13620	cation/hydrogen exchanger 15	GO:0005451,GO:0006812,GO:0006885,GO:0009507,GO:0012505,GO:0015299,GO:0015385
AT2G15780	Cupredoxin superfamily protein	GO:0005576,GO:0009055
AT2G16385		GO:0005515,GO:0005739,GO:0010039,GO:0010447,GO:0048226,GO:0050801,GO:0055072,GO:2000067
AT2G16505	Maternally expressed gene (MEG) family protein	GO:0003674,GO:0005576,GO:0008150
AT2G16980	Major facilitator superfamily protein	GO:0005739,GO:0006855,GO:0008493,GO:0015904,GO:0022857,GO:0030154,GO:0048364,GO:0055085,GO:0090558,GO:0098656
AT2G17890	calcium-dependent protein kinase 16	GO:0004672,GO:0004683,GO:0005509,GO:0005516,GO:0005634,GO:0005737,GO:0005886,GO:0009931,GO:0018105,GO:0035556,GO:0046777,GO:0051592
AT2G18180	Sec14p-like phosphatidylinositol transfer family protein	GO:0003674,GO:0005634,GO:0048638,GO:2000241
AT2G18938		GO:0003674,GO:0005739,GO:0008150
AT2G18969		GO:0003674,GO:0005634,GO:0006355
AT2G19500	cytokinin oxidase 2	GO:0005576,GO:0005788,GO:0008131,GO:0009823,GO:0016491,GO:0019139,GO:0071949
AT2G20080		GO:0003700,GO:0005515,GO:0005634,GO:0009507,GO:0045892
AT2G21490	dehydrin LEA	GO:0003674,GO:0005634,GO:0005829,GO:0009414,GO:0009631,GO:0009737
AT2G21540	SEC14-like 3	GO:0005794,GO:0008526,GO:0009908
AT2G21990	Protein of unknown function, DUF617	GO:0003674,GO:0005634,GO:0010274,GO:0050793
AT2G23620	methyl esterase 1	GO:0005575,GO:0009627,GO:0009694,GO:0009696,GO:0016788,GO:0080030,GO:0080031,GO:0080032
AT2G24205	ECA1 gametogenesis related family protein	GO:0003674,GO:0005576,GO:0009567,GO:0031982,GO:0080155,GO:2000008
AT2G26750	alpha/beta-Hydrolases superfamily protein	GO:0005634,GO:0005777,GO:0016787,GO:0030154
AT2G27240	Aluminium activated malate transporter family protein	GO:0003674,GO:0005634,GO:0009705,GO:0015743
AT2G28110	Exostosin family protein	GO:0005794,GO:0006486,GO:0009834,GO:0010417,GO:0015020
AT2G28180	Cation/hydrogen exchanger family protein	GO:0005451,GO:0005739,GO:0006812,GO:0006885,GO:0012505,GO:0015299,GO:0015385
AT2G28315	Nucleotide/sugar transporter family protein	GO:0005338,GO:0005464,GO:0005783,GO:0005794,GO:0005886,GO:0015297,GO:0015790,GO:1900030
AT2G28690	Protein of unknown function (DUF1635)	GO:0003674,GO:0005739,GO:0019748,GO:0048364
AT2G28710	C2H2-type zinc finger family protein	GO:0003700,GO:0005634,GO:0006355
AT2G29330	tropinone reductase	GO:0005777,GO:0019748
AT2G29350	senescence-associated gene 13	GO:0002213,GO:0004022,GO:0005739,GO:0005777,GO:0005886,GO:0007568,GO:0009507,GO:0031347
AT2G29440	glutathione S-transferase tau 6	GO:0004364,GO:0005737,GO:0005777,GO:0006749,GO:0009407
AT2G29490	glutathione S-transferase TAU 1	GO:0004364,GO:0005737,GO:0006749,GO:0009407
AT2G30130	Lateral organ boundaries (LOB) domain family protein	GO:0003677,GO:0005515,GO:0005634,GO:0009965,GO:0010016
AT2G30650	ATP-dependent caseinolytic (Clp) protease/crotonase family protein	GO:0003860,GO:0005739,GO:0006574
AT2G30810	Gibberellin-regulated family protein	GO:0003674,GO:0005575,GO:0005576,GO:0008150
AT2G30840	2-oxoglutarate (2OG) and Fe(II)-dependent oxygenase superfamily protein	GO:0005737,GO:0006568,GO:0007165,GO:0009815,GO:0010015,GO:0032870,GO:0090558,GO:0098542,GO:1901701
AT2G31110	Plant protein of unknown function (DUF828)	GO:0005576,GO:0005794,GO:0016413
AT2G31430	Plant invertase/pectin methylesterase inhibitor superfamily protein	GO:0005576,GO:0010029,GO:0030599,GO:0043086,GO:0046910
AT2G31940		GO:0003674,GO:0005739,GO:0010035,GO:0044281
AT2G32430	Galactosyltransferase family protein	GO:0000139,GO:0005794,GO:0006486,GO:0008194,GO:0008378,GO:0008610,GO:0016757,GO:0048878
AT2G32460	myb domain protein 101	GO:0003700,GO:0005515,GO:0005634,GO:0009555,GO:0009739,GO:0009740,GO:0009789,GO:0010468,GO:0043068,GO:0045893,GO:0048235,GO:0080092,GO:0090406,GO:1901371,GO:1990019
AT2G32510	mitogen-activated protein kinase kinase kinase 17	GO:0004674,GO:0004709,GO:0005515,GO:0005634,GO:0006468,GO:0006970,GO:0007165,GO:0009737,GO:0009738,GO:0019901
AT2G32530	cellulose synthase-like B3	GO:0005783,GO:0005794,GO:0005886,GO:0009833,GO:0016757,GO:0016759,GO:0016760,GO:0030244,GO:0051753
AT2G32790	Ubiquitin-conjugating enzyme family protein	GO:0000209,GO:0005634,GO:0006511,GO:0061631
AT2G33100	cellulose synthase-like D1	GO:0005794,GO:0005886,GO:0009833,GO:0009846,GO:0016757,GO:0016759,GO:0016760,GO:0030244,GO:0051753
AT2G33385	actin-related protein C2B	GO:0005200,GO:0005737,GO:0005885,GO:0007015,GO:0030041,GO:0030833,GO:0034314,GO:0051015
AT2G33420	Protein of unknown function (DUF810)	GO:0003674,GO:0005739,GO:0009555,GO:0048868
AT2G33480	NAC domain containing protein 41	GO:0000976,GO:0003677,GO:0003700,GO:0005634,GO:0006355,GO:0019752,GO:0042742,GO:0098542,GO:1901575
AT2G33770	phosphate 2	GO:0004842,GO:0005515,GO:0005634,GO:0005783,GO:0005794,GO:0006817,GO:0016036,GO:0016567,GO:0044257,GO:0055062,GO:0061631,GO:2000185
AT2G33870	RAB GTPase homolog A1H	GO:0003924,GO:0005768,GO:0048638,GO:2000241
AT2G34360	MATE efflux family protein	GO:0005739,GO:0015297,GO:0016020,GO:0022857,GO:0042910,GO:1990961
AT2G34960	cationic amino acid transporter 5	GO:0005313,GO:0005739,GO:0005886,GO:0006865,GO:0015171,GO:0015174,GO:0015189,GO:0097638
AT2G35210	root and pollen arfgap	GO:0005634,GO:0009555,GO:0009793,GO:0048205
AT2G35585		GO:0003674,GO:0005634,GO:0005739,GO:0009888
AT2G36090	F-box family protein	GO:0006082,GO:0009611,GO:0009753,GO:0048878
AT2G36590	proline transporter 3	GO:0005737,GO:0005886,GO:0015171,GO:0015193,GO:0015824
AT2G36695		GO:0003674,GO:0005576,GO:0008150
AT2G36780	UDP-Glycosyltransferase superfamily protein	GO:0008194,GO:0009414,GO:0009507,GO:0009611,GO:0009737,GO:0016757
AT2G37010	non-intrinsic ABC protein 12	GO:0005886,GO:0009506,GO:0022857,GO:0140359
AT2G37090	Nucleotide-diphospho-sugar transferases superfamily protein	GO:0000139,GO:0005794,GO:0005975,GO:0009834,GO:0010413,GO:0010417,GO:0015018,GO:0016757,GO:0042285,GO:0047517
AT2G38900	Serine protease inhibitor, potato inhibitor I-type family protein	GO:0003674,GO:0005576,GO:0006952,GO:0009611
AT2G39510	nodulin MtN21 /EamA-like transporter family protein	GO:0005886,GO:0009507,GO:0015186,GO:0048316,GO:0098712
AT2G39851	Proteinase inhibitor, propeptide	GO:0003674,GO:0008150,GO:0009507
AT2G40320	TRICHOME BIREFRINGENCE-LIKE 33	GO:0005794,GO:0009507,GO:0009834,GO:0016413,GO:1990538,GO:1990937
AT2G40370	laccase 5	GO:0005507,GO:0005576,GO:0016491,GO:0046688,GO:0048226,GO:0052716
AT2G40435		GO:0003700,GO:0005634,GO:0006355,GO:0043565
AT2G40680
AT2G41610		GO:0003674,GO:0005739,GO:0005783,GO:0071669
AT2G42005	Transmembrane amino acid transporter family protein	GO:0003333,GO:0005737,GO:0005774,GO:0015171,GO:0015175,GO:0015804
AT2G42720	FBD, F-box, Skp2-like and Leucine Rich Repeat domains containing protein	GO:0003674,GO:0005575,GO:0008150
AT2G42830	K-box region and MADS-box transcription factor family protein	GO:0000976,GO:0000978,GO:0000981,GO:0003700,GO:0005515,GO:0005634,GO:0006357,GO:0045944,GO:0046983,GO:0048440,GO:0048481
AT2G42940	Predicted AT-hook DNA-binding family protein	GO:0003680,GO:0003700,GO:0005515,GO:0005634,GO:0010208,GO:0010228,GO:0010529,GO:0031490,GO:0035067,GO:1900111
AT2G42990	GDSL-like Lipase/Acylhydrolase superfamily protein	GO:0016788
AT2G43050	Plant invertase/pectin methylesterase inhibitor superfamily	GO:0005576,GO:0019752,GO:0030154,GO:0030599,GO:0042545,GO:0045490,GO:0046910,GO:0048316,GO:0048589,GO:0071554,GO:0090558
AT2G43670	Carbohydrate-binding X8 domain superfamily protein	GO:0003674,GO:0005576,GO:0019748,GO:0032787
AT2G44540	glycosyl hydrolase 9B9	GO:0005576,GO:0008810
AT2G44810	alpha/beta-Hydrolases superfamily protein	GO:0004620,GO:0005576,GO:0005737,GO:0008970,GO:0009507,GO:0009611,GO:0009695,GO:0009901,GO:0010152,GO:0010942,GO:0047714,GO:0052739,GO:0052740
AT2G44940	Integrase-type DNA-binding superfamily protein	GO:0000976,GO:0003700,GO:0005634,GO:0006355,GO:0010114,GO:0019752,GO:0019760,GO:0044036,GO:0044264,GO:0071554,GO:0071669
AT2G45750	S-adenosyl-L-methionine-dependent methyltransferases superfamily protein	GO:0005737,GO:0010015,GO:0019748,GO:0030154,GO:0048589,GO:0090558
AT2G45830	downstream target of AGL15 2	GO:0005576,GO:0005634,GO:0048878
AT2G46680	homeobox 7	GO:0000976,GO:0000981,GO:0003700,GO:0005515,GO:0005634,GO:0009414,GO:0009737,GO:0009738,GO:0043565,GO:0045893
AT2G46770	NAC (No Apical Meristem) domain transcriptional regulator superfamily protein	GO:0003700,GO:0005515,GO:0005634,GO:0009793,GO:0009809,GO:0009834,GO:0009901,GO:0010047,GO:0045893
AT2G46950	cytochrome P450, family 709, subfamily B, polypeptide 2	GO:0004497,GO:0005506,GO:0005829,GO:0009507,GO:0009737,GO:0010150,GO:0016705,GO:0020037,GO:0044248,GO:0044255,GO:0071695,GO:0090558,GO:1901575
AT2G46960	cytochrome P450, family 709, subfamily B, polypeptide 1	GO:0004497,GO:0005506,GO:0005739,GO:0016705,GO:0020037
AT3G01020	ISCU-like 2	GO:0005198,GO:0005737,GO:0005739,GO:0005759,GO:0005829,GO:0006879,GO:0008198,GO:0016226,GO:0051537
AT3G01250		GO:0003674,GO:0005575,GO:0008150
AT3G01630	Major facilitator superfamily protein	GO:0003674,GO:0005739,GO:0008150,GO:0016020
AT3G02240		GO:0005576,GO:0005615,GO:0008083,GO:0008284,GO:0009786,GO:0010082,GO:0030154,GO:2000023,GO:2000067
AT3G02310	K-box region and MADS-box transcription factor family protein	GO:0000977,GO:0000978,GO:0000981,GO:0003700,GO:0005515,GO:0005634,GO:0006357,GO:0009908,GO:0045944,GO:0046983,GO:0048481
AT3G02440	TRICHOME BIREFRINGENCE-LIKE 20	GO:0005739,GO:0005794,GO:0009507,GO:0016413
AT3G03470	cytochrome P450, family 87, subfamily A, polypeptide 9	GO:0003958,GO:0005506,GO:0005789,GO:0005829,GO:0009507,GO:0015996,GO:0016020,GO:0016709,GO:0020037,GO:0032787,GO:0033310
AT3G03480	acetyl CoA:(Z)-3-hexen-1-ol acetyltransferase	GO:0010327,GO:0010597,GO:0016747,GO:0102165
AT3G04060	NAC domain containing protein 46	GO:0000976,GO:0003700,GO:0005515,GO:0005634,GO:0006355,GO:1900057,GO:1903648
AT3G04070	NAC domain containing protein 47	GO:0000976,GO:0003677,GO:0003700,GO:0005634,GO:0006355,GO:0009413,GO:0009793,GO:0010365
AT3G06560	poly(A) polymerase 3	GO:0003723,GO:0004652,GO:0005515,GO:0005634,GO:0005737,GO:0006378
AT3G08040	MATE efflux family protein	GO:0005381,GO:0005886,GO:0006879,GO:0009737,GO:0015137,GO:0015297,GO:0016036,GO:0030001,GO:0042910,GO:0046873,GO:0055072
AT3G09450		GO:0005886,GO:0022857,GO:0055085
AT3G10340	phenylalanine ammonia-lyase 4	GO:0005515,GO:0005737,GO:0006559,GO:0006952,GO:0006970,GO:0006996,GO:0007165,GO:0009414,GO:0009416,GO:0009800,GO:0016841,GO:0030154,GO:0033993,GO:0042742,GO:0045548,GO:0051239,GO:0051510,GO:2000241
AT3G11480	S-adenosyl-L-methionine-dependent methyltransferases superfamily protein	GO:0005634,GO:0006952,GO:0008757,GO:0009611,GO:0032259,GO:0051707,GO:0052624,GO:0080150
AT3G11680	Aluminium activated malate transporter family protein	GO:0003674,GO:0009705,GO:0015743,GO:0042546,GO:0044087,GO:0045893,GO:0071669
AT3G12720	myb domain protein 67	GO:0003700,GO:0005634,GO:0006355,GO:0009611
AT3G12955	SAUR-like auxin-responsive protein family	GO:0003674,GO:0005739,GO:0009733
AT3G13630		GO:0003674,GO:0005737,GO:0008150
AT3G13662	Disease resistance-responsive (dirigent-like protein) family protein	GO:0003674,GO:0005576,GO:0009755
AT3G13890	myb domain protein 26	GO:0003700,GO:0005634,GO:0009834,GO:0009901
AT3G14710	RNI-like superfamily protein	GO:0003674,GO:0005634,GO:0008150
AT3G14780		GO:0005634,GO:0005886,GO:0008150,GO:0046527
AT3G15050	IQ-domain 10	GO:0045893,GO:1901141,GO:2000652
AT3G16280	Integrase-type DNA-binding superfamily protein	GO:0000976,GO:0003700,GO:0005634,GO:0006355,GO:0009611,GO:0010035,GO:0019760,GO:0046394,GO:1901605
AT3G16920	chitinase-like protein 2	GO:0004568,GO:0005576,GO:0005886,GO:0005975,GO:0006032,GO:0009809,GO:0016998
AT3G17150	Plant invertase/pectin methylesterase inhibitor superfamily protein	GO:0004857,GO:0005576,GO:0043086
AT3G17620	F-box and associated interaction domains-containing protein	GO:0003674,GO:0005575,GO:0008150
AT3G18000	S-adenosyl-L-methionine-dependent methyltransferases superfamily protein	GO:0000234,GO:0005737,GO:0006656,GO:0008168,GO:0009555,GO:0009826,GO:0009860,GO:0010183,GO:0042425,GO:0048528,GO:0052667
AT3G18660	plant glycogenin-like starch initiation protein 1	GO:0005634,GO:0005794,GO:0005982,GO:0009834,GO:0010417,GO:0015020,GO:0016757,GO:0045492,GO:0080116
AT3G18810	Protein kinase superfamily protein	GO:0004674,GO:0005634,GO:0006468
AT3G19270	cytochrome P450, family 707, subfamily A, polypeptide 4	GO:0004497,GO:0005506,GO:0005739,GO:0010295,GO:0016125,GO:0016491,GO:0020037,GO:0046345
AT3G20210	delta vacuolar processing enzyme	GO:0000326,GO:0004197,GO:0005615,GO:0006624,GO:0009505,GO:0010214,GO:0012501,GO:0051603
AT3G20520	SHV3-like 3	GO:0006629,GO:0008889,GO:0009507,GO:0031225
AT3G21500	1-deoxy-D-xylulose 5-phosphate synthase 1	GO:0008661,GO:0009507,GO:0015995,GO:0016114,GO:0016744,GO:0052865
AT3G21670	Major facilitator superfamily protein	GO:0005829,GO:0009414,GO:0009611,GO:0009639,GO:0009642,GO:0010167,GO:0015112,GO:0044255,GO:0044283,GO:0055085
AT3G21890	B-box type zinc finger family protein	GO:0000976,GO:0003700,GO:0005634,GO:0006355,GO:0007623,GO:0008270,GO:0009909,GO:0010224,GO:0030674
AT3G22275		GO:0003714,GO:0005515,GO:0005634,GO:0009611,GO:0009867,GO:0031347,GO:2000022
AT3G22415		GO:0003674,GO:0005739,GO:0009414,GO:0009611,GO:0009753,GO:0010243,GO:0043455,GO:0045893,GO:2000652
AT3G22510	Pre-rRNA-processing protein TSR2, conserved region	GO:0000462,GO:0003674,GO:0005634,GO:0009826
AT3G22540	Protein of unknown function (DUF1677)	GO:0003674,GO:0009416
AT3G22560	Acyl-CoA N-acyltransferases (NAT) superfamily protein	GO:0005737,GO:0006970,GO:0008080,GO:0008610,GO:0009056,GO:0009414,GO:0009737,GO:0009753,GO:0019748,GO:0019752,GO:0030154,GO:0071695,GO:1905392
AT3G23790	AMP-dependent synthetase and ligase family protein	GO:0003674,GO:0006633,GO:0009507,GO:0009941
AT3G23970	F-box family protein	GO:0003674,GO:0005739,GO:0008150
AT3G24300	ammonium transporter 1;3	GO:0005515,GO:0005886,GO:0005887,GO:0008519,GO:0010311,GO:0072488,GO:0080181
AT3G24460	Serinc-domain containing serine and sphingolipid biosynthesis protein	GO:0016020
AT3G24620	RHO guanyl-nucleotide exchange factor 8	GO:0005085,GO:0005515,GO:0009860,GO:0042802,GO:0050793,GO:0051128
AT3G25050	xyloglucan endotransglucosylase/hydrolase 3	GO:0004553,GO:0005576,GO:0009832,GO:0010411,GO:0016762,GO:0030243,GO:0048573
AT3G25180	cytochrome P450, family 82, subfamily G, polypeptide 1	GO:0002213,GO:0005506,GO:0009507,GO:0009617,GO:0016114,GO:0020037,GO:0046246,GO:0050832,GO:0097007,GO:0097008,GO:0098542,GO:1901045
AT3G25930	Adenine nucleotide alpha hydrolases-like superfamily protein	GO:0003674,GO:0005575,GO:0006721,GO:0009888,GO:0010015,GO:0048364,GO:0098771
AT3G27330	zinc finger (C3HC4-type RING finger) family protein	GO:0000910,GO:0003674,GO:0005737,GO:0006970,GO:0009414,GO:1903046,GO:2000026
AT3G27884	other RNA	GO:0003674,GO:0005575,GO:0008150
AT3G27970	Exonuclease family protein	GO:0003676,GO:0004527,GO:0005634,GO:0006364,GO:0008408
AT3G28007	Nodulin MtN3 family protein	GO:0005515,GO:0005886,GO:0005887,GO:0008643,GO:0016021,GO:0051119,GO:0051260
AT3G28270	Protein of unknown function (DUF677)	GO:0005515,GO:0005829,GO:0031234,GO:0031313,GO:0042631
AT3G28345	ABC transporter family protein	GO:0005739,GO:0016021,GO:0042626,GO:0055085,GO:0140359
AT3G28360	P-glycoprotein 16	GO:0005739,GO:0016021,GO:0042626,GO:0055085,GO:0140359
AT3G29630	UDP-Glycosyltransferase superfamily protein	GO:0008150,GO:0008194,GO:0009507
AT3G29772
AT3G29797	Protein of unknown function (DUF784)	GO:0003674,GO:0005576,GO:0008150
AT3G30247	Protein of unknown function (DUF784)	GO:0003674,GO:0008150,GO:0009507
AT3G30350		GO:0005179,GO:0005515,GO:0005615,GO:0005739,GO:0008083,GO:0008284,GO:0009958,GO:0030154,GO:0032880,GO:2000012,GO:2000280
AT3G30385	Protein of unknown function (DUF784)	GO:0003674,GO:0008150,GO:0009507
AT3G30387	Protein of unknown function (DUF784)	GO:0003674,GO:0008150,GO:0009507
AT3G42640	H(+)-ATPase 8	GO:0005886,GO:0008553,GO:0015662,GO:0016021,GO:0016887,GO:0034220,GO:0051453,GO:0120029,GO:1902600
AT3G44220	Late embryogenesis abundant (LEA) hydroxyproline-rich glycoprotein family	GO:0005737,GO:0009506,GO:0046658,GO:0098542
AT3G44300	nitrilase 2	GO:0000257,GO:0003729,GO:0005829,GO:0005886,GO:0009617,GO:0009684,GO:0018822,GO:0051410,GO:0080061,GO:0080109
AT3G44870	S-adenosyl-L-methionine-dependent methyltransferases superfamily protein	GO:0008757,GO:0032259
AT3G44920	cation/H+ exchanger 11	GO:0005451,GO:0006812,GO:0006885,GO:0012505,GO:0015299,GO:0015385
AT3G45870	nodulin MtN21 /EamA-like transporter family protein	GO:0005739,GO:0005886,GO:0009507,GO:0009809,GO:0009832,GO:0022857,GO:0070592
AT3G46330	Leucine-rich repeat protein kinase family protein	GO:0004674,GO:0005515,GO:0005576,GO:0006468,GO:0009793,GO:0009960,GO:0016301
AT3G46520	actin-12	GO:0005200,GO:0005737,GO:0005739,GO:0005829,GO:0005856,GO:0007010,GO:0009570,GO:0009941
AT3G46660	UDP-glucosyl transferase 76E12	GO:0007165,GO:0009056,GO:0009753,GO:0016757,GO:0032870,GO:0033836,GO:0047893,GO:0080043,GO:0080044,GO:0102360,GO:0102425,GO:1901701
AT3G46720	UDP-Glycosyltransferase superfamily protein	GO:0005575,GO:0009888,GO:0010015,GO:0016757,GO:0080043,GO:0080044
AT3G47950	H(+)-ATPase 4	GO:0005886,GO:0008553,GO:0009651,GO:0015662,GO:0016021,GO:0016887,GO:0034220,GO:0051453,GO:0120029,GO:1902600
AT3G48231	low-molecular-weight cysteine-rich 48	GO:0003674,GO:0005576,GO:0008150
AT3G48240	Octicosapeptide/Phox/Bem1p family protein	GO:0003674,GO:0005634,GO:0009414,GO:0009639,GO:0009642,GO:0009888,GO:0010015,GO:0033993,GO:0048589,GO:0071695,GO:1905392,GO:2000026
AT3G48340	Cysteine proteinases superfamily protein	GO:0004197,GO:0005576,GO:0005615,GO:0005764,GO:0051603
AT3G49270		GO:0003674,GO:0005576,GO:0005739,GO:0008150
AT3G49450	F-box and associated interaction domains-containing protein	GO:0003674,GO:0005575
AT3G49760	basic leucine-zipper 5	GO:0000976,GO:0003700,GO:0005515,GO:0005634,GO:0045893
AT3G50200	Plant protein of unknown function (DUF247)	GO:0003674,GO:0005634,GO:0008150
AT3G50220	Protein of unknown function (DUF579)	GO:0005794,GO:0009834,GO:0045492
AT3G50300	HXXXD-type acyl-transferase family protein	GO:0005737,GO:0009888,GO:0010015,GO:0016747,GO:0030154
AT3G50350	Protein of unknown function (DUF1685)	GO:0003674,GO:0005634,GO:0010015,GO:0040007,GO:0090558
AT3G51240	flavanone 3-hydroxylase	GO:0005737,GO:0009813,GO:0010224,GO:0045486,GO:0051213
AT3G51470	Protein phosphatase 2C family protein	GO:0005634,GO:0006470
AT3G52310	ABC-2 type transporter family protein	GO:0008610,GO:0010035,GO:0042626,GO:0044255,GO:0140359
AT3G52780	Purple acid phosphatases superfamily protein	GO:0003993,GO:0005576,GO:0010150,GO:0016311,GO:0065008
AT3G53140	O-methyltransferase family protein	GO:0005829,GO:0008168,GO:0008171,GO:0008757,GO:0008938,GO:0019438,GO:0032259,GO:0046983,GO:1901847
AT3G53510	ABC-2 type transporter family protein	GO:0005886,GO:0010345,GO:0042626,GO:1903825
AT3G53690	RING/U-box superfamily protein	GO:0000151,GO:0000209,GO:0005737,GO:0006511,GO:0031624,GO:0032436,GO:0061630
AT3G54040	PAR1 protein	GO:0001666,GO:0003674,GO:0009507,GO:0009723,GO:0009888,GO:0010015,GO:0016051,GO:0016053,GO:0042742
AT3G55110	ABC-2 type transporter family protein	GO:0005886,GO:0009416,GO:0042626,GO:0043436,GO:0055085
AT3G55190	alpha/beta-Hydrolases superfamily protein	GO:0005737,GO:0005783,GO:0005794,GO:0008150,GO:0016020,GO:0016298
AT3G55590	Glucose-1-phosphate adenylyltransferase family protein	GO:0000032,GO:0004475,GO:0005737,GO:0006486,GO:0009298,GO:0016779
AT3G55890	Yippee family putative zinc-binding protein	GO:0000151,GO:0005634,GO:0009414,GO:0048827
AT3G55910		GO:0003674,GO:0005575,GO:0033993
AT3G55990	Plant protein of unknown function (DUF828)	GO:0005634,GO:0005794,GO:0009409,GO:0016413,GO:0045492,GO:0045893,GO:0050826,GO:1990538
AT3G56220	transcription regulators	GO:0003700,GO:0005634,GO:0005739,GO:0006355,GO:0043565,GO:0046983
AT3G56230	BTB/POZ domain-containing protein	GO:0003674,GO:0005634,GO:0009888,GO:0010015,GO:0016567,GO:0042546,GO:0048589,GO:0071669
AT3G56260		GO:0003674,GO:0005634,GO:0005739,GO:0006633,GO:0009416
AT3G56350	Iron/manganese superoxide dismutase family protein	GO:0004784,GO:0005739,GO:0010227,GO:0030145
AT3G56610		GO:0003674,GO:0005576,GO:0008150
AT3G56920	DHHC-type zinc finger family protein	GO:0005783,GO:0005794,GO:0006612,GO:0018230,GO:0019706
AT3G57380	Glycosyltransferase family 61 protein	GO:0005576,GO:0009414,GO:0016757,GO:0019748,GO:0043436,GO:0048367,GO:0071215,GO:0098771
AT3G57540	Remorin family protein	GO:0005515,GO:0005634,GO:0005886,GO:0009414,GO:0009651,GO:0009737,GO:0010555,GO:0019900,GO:0043621
AT3G57840	Plant self-incompatibility protein S1 family	GO:0003674,GO:0005576,GO:0008150
AT3G58480	calmodulin-binding family protein	GO:0005634,GO:0008150
AT3G59140	multidrug resistance-associated protein 14	GO:0000325,GO:0005829,GO:0008559,GO:0009507,GO:0016020,GO:0042626,GO:0055085
AT3G59690	IQ-domain 13	GO:0005634,GO:0009834,GO:0010628,GO:0019748,GO:0031328,GO:0042742,GO:0044087,GO:0045935,GO:0048316,GO:0048507,GO:0050832,GO:0051592
AT3G60140	Glycosyl hydrolase superfamily protein	GO:0004553,GO:0005975,GO:0007568,GO:0008422,GO:0009651,GO:0019762,GO:0102483
AT3G60970	multidrug resistance-associated protein 15	GO:0008559,GO:0016020,GO:0042626,GO:0055085
AT3G61160	Protein kinase superfamily protein	GO:0004674,GO:0005634,GO:0005737,GO:0005739,GO:0006468,GO:0007165,GO:0046777
AT3G61890	homeobox 12	GO:0000976,GO:0000981,GO:0003700,GO:0005515,GO:0005634,GO:0006970,GO:0009414,GO:0009615,GO:0009651,GO:0009737,GO:0043565,GO:0045893
AT3G61910	NAC domain protein 66	GO:0000976,GO:0003700,GO:0005634,GO:0009834,GO:0009901,GO:0045893
AT4G00305	RING/U-box superfamily protein	GO:0005737,GO:0008270,GO:0016567,GO:0061630
AT4G00700	C2 calcium/lipid-binding plant phosphoribosyltransferase family protein	GO:0005829,GO:0005886,GO:0007165,GO:0009056,GO:0009737,GO:0009751,GO:0010035,GO:0010243,GO:0030154,GO:0031347,GO:0042742,GO:0048364,GO:0048827,GO:0050832,GO:1905392
AT4G00870	basic helix-loop-helix (bHLH) DNA-binding superfamily protein	GO:0000976,GO:0003700,GO:0005515,GO:0005634,GO:0005737,GO:0006355,GO:0010629,GO:0046983
AT4G02650	ENTH/ANTH/VHS superfamily protein	GO:0000149,GO:0005545,GO:0005546,GO:0005634,GO:0005905,GO:0006900,GO:0009860,GO:0030136,GO:0032050,GO:0045334,GO:0072583,GO:0072659,GO:0090404,GO:0090406
AT4G03050	2-oxoglutarate (2OG) and Fe(II)-dependent oxygenase superfamily protein	GO:0009507,GO:0016706,GO:0019761,GO:0051213
AT4G04315	other RNA	GO:0003674,GO:0005575,GO:0008150
AT4G04460	Saposin-like aspartyl protease family protein	GO:0005576,GO:0006629,GO:0046686
AT4G09465	Carbohydrate-binding X8 domain superfamily protein	GO:0003674,GO:0005576,GO:0008150
AT4G09750	NAD(P)-binding Rossmann-fold superfamily protein	GO:0005829,GO:0007568,GO:0009416,GO:0009507,GO:0010035,GO:0016053,GO:0016491,GO:0032787,GO:0044248,GO:1901135,GO:1901575
AT4G09760	Protein kinase superfamily protein	GO:0004103,GO:0004305,GO:0005737,GO:0006646,GO:0006656
AT4G09960	K-box region and MADS-box transcription factor family protein	GO:0000977,GO:0000978,GO:0000981,GO:0003677,GO:0003700,GO:0005515,GO:0005634,GO:0006355,GO:0006357,GO:0010214,GO:0045944,GO:0046983,GO:0048316,GO:0048440,GO:0048481,GO:0051302,GO:0080060,GO:0080155,GO:0090397,GO:1903338
AT4G09990	Protein of unknown function (DUF579)	GO:0005576,GO:0005794,GO:0009834,GO:0030775,GO:0045491,GO:0045492
AT4G10010	Protein kinase superfamily protein	GO:0000307,GO:0004674,GO:0004693,GO:0005524,GO:0005634,GO:0006468,GO:0008353,GO:0032968,GO:0046777,GO:0070816
AT4G10380	NOD26-like intrinsic protein 5;1	GO:0005886,GO:0010036,GO:0015105,GO:0015250,GO:0015700,GO:0016328,GO:0046685,GO:0046713,GO:0046715,GO:0080029
AT4G10500	2-oxoglutarate (2OG) and Fe(II)-dependent oxygenase superfamily protein	GO:0002229,GO:0002239,GO:0009507,GO:0009617,GO:0009620,GO:0009751,GO:0010150,GO:0046244
AT4G10507	other RNA	GO:0003674,GO:0005575,GO:0008150
AT4G10640	IQ-domain 16	GO:0005515,GO:0005516,GO:0005634,GO:0005874,GO:0005886,GO:0008150
AT4G11040	Protein phosphatase 2C family protein	GO:0001691,GO:0004721,GO:0004722,GO:0005634,GO:0005737,GO:0005829,GO:0010162,GO:0016791,GO:1902040
AT4G12530	Bifunctional inhibitor/lipid-transfer protein/seed storage 2S albumin superfamily protein	GO:0003674,GO:0005783,GO:0008150,GO:0009506
AT4G12810	F-box family protein	GO:0005515,GO:0005634,GO:0005730,GO:0005737,GO:0006511,GO:0009742,GO:0016567,GO:0019005,GO:0061630,GO:1900459
AT4G12890	Gamma interferon responsive lysosomal thiol (GILT) reductase family protein	GO:0005576,GO:0008150,GO:0016491,GO:0016671
AT4G12960	Gamma interferon responsive lysosomal thiol (GILT) reductase family protein	GO:0005576,GO:0008150,GO:0016491,GO:0016671
AT4G14580	CBL-interacting protein kinase 4	GO:0004674,GO:0005737,GO:0006468,GO:0035556
AT4G15200	formin 3	GO:0003779,GO:0005622,GO:0005829,GO:0005856,GO:0009860,GO:0045010,GO:0051017,GO:0099636
AT4G15400	HXXXD-type acyl-transferase family protein	GO:0005737,GO:0005829,GO:0009646,GO:0009741,GO:0009742,GO:0009962,GO:0010268,GO:0010422,GO:0016131,GO:0016747
AT4G15490	UDP-Glycosyltransferase superfamily protein	GO:0007165,GO:0009056,GO:0009416,GO:0010035,GO:0016757,GO:0019748,GO:0044281,GO:0050284,GO:0050412,GO:0080043,GO:0080044,GO:1901657
AT4G15620	Uncharacterised protein family (UPF0497)	GO:0005739,GO:0005886,GO:0032535,GO:0051128,GO:0051539
AT4G15750	Plant invertase/pectin methylesterase inhibitor superfamily protein	GO:0004857,GO:0043086,GO:0046910
AT4G16020
AT4G16590	cellulose synthase-like A01	GO:0005794,GO:0009611,GO:0009753,GO:0016757,GO:0016759,GO:0046148,GO:0046283,GO:0046394,GO:0051753
AT4G17220	microtubule-associated proteins 70-5	GO:0005737,GO:0005874,GO:0007010,GO:0008017,GO:0009832,GO:0010051
AT4G18360	Aldolase-type TIM barrel family protein	GO:0003973,GO:0005777,GO:0009854,GO:0010181,GO:0016491,GO:0042742,GO:0050665
AT4G18780	cellulose synthase family protein	GO:0005515,GO:0005618,GO:0005886,GO:0006970,GO:0009414,GO:0009833,GO:0009834,GO:0010116,GO:0016757,GO:0016759,GO:0016760,GO:0030244,GO:0042742,GO:0050832
AT4G18990	xyloglucan endotransglucosylase/hydrolase 29	GO:0001666,GO:0004553,GO:0005576,GO:0006073,GO:0009414,GO:0009737,GO:0010411,GO:0016762,GO:0019748,GO:0042546,GO:0043436
AT4G19370	Protein of unknown function (DUF1218)	GO:0003674,GO:0005576,GO:0005886,GO:0009808,GO:0016020
AT4G20050	Pectin lyase-like superfamily protein	GO:0004650,GO:0005576,GO:0009556,GO:0010584
AT4G20800	FAD-binding Berberine family protein	GO:0005737,GO:0008150,GO:0009505,GO:0071949
AT4G21440	MYB-like 102	GO:0003700,GO:0005634,GO:0006355,GO:0006970,GO:0009611
AT4G21590	endonuclease 3	GO:0000014,GO:0003676,GO:0004519,GO:0004521,GO:0005576,GO:0006308,GO:0090502
AT4G21630	Subtilase family protein	GO:0004252,GO:0005576,GO:0005615,GO:0005829
AT4G21640	Subtilase family protein	GO:0004252,GO:0005576,GO:0005615,GO:0005829
AT4G22235	Arabidopsis defensin-like protein	GO:0001708,GO:0003674,GO:0005576
AT4G24130	Protein of unknown function, DUF538	GO:0005634,GO:0005737,GO:0009737,GO:0009888,GO:0030154,GO:0048364,GO:0048589,GO:1905392
AT4G26320	arabinogalactan protein 13	GO:0005886,GO:0030154,GO:0031225,GO:0048364,GO:0048589,GO:0071554,GO:0090558
AT4G26580	RING/U-box superfamily protein	GO:0003674,GO:0009507,GO:0009888,GO:0019748,GO:0030154,GO:0045893
AT4G26790	GDSL-like Lipase/Acylhydrolase superfamily protein	GO:0016788
AT4G27435	Protein of unknown function (DUF1218)	GO:0003674,GO:0005576,GO:0019748
AT4G27570	UDP-Glycosyltransferase superfamily protein	GO:0008194,GO:0016757,GO:0046283
AT4G27810		GO:0003674,GO:0005634,GO:0008150
AT4G28330		GO:0003674,GO:0005575,GO:0009611,GO:0009753,GO:0009888,GO:0010087,GO:0010383,GO:0071489
AT4G28500	NAC domain containing protein 73	GO:0000976,GO:0003700,GO:0005634,GO:0006355,GO:0045893,GO:2000652
AT4G28530	NAC domain containing protein 74	GO:0003677,GO:0003700,GO:0005634,GO:0006355,GO:0043068,GO:0043565,GO:0045893,GO:0080187
AT4G28556	PAK-box/P21-Rho-binding family protein	GO:0003674,GO:0005634,GO:0005886,GO:0009416
AT4G29450	Leucine-rich repeat protein kinase family protein	GO:0005515,GO:0006468,GO:0009826,GO:0016301,GO:0016310
AT4G29980		GO:0003674,GO:0005576,GO:0008150
AT4G31230	Protein kinase protein with adenine nucleotide alpha hydrolases-like domain	GO:0003729,GO:0004672,GO:0005524,GO:0005634,GO:0006468,GO:0010053
AT4G32500	K+ transporter 5	GO:0005242,GO:0005249
AT4G33330	plant glycogenin-like starch initiation protein 3	GO:0005794,GO:0009834,GO:0010417,GO:0015020,GO:0016757,GO:0045492,GO:0080116
AT4G34060	demeter-like protein 3	GO:0005634,GO:0005739,GO:0006284,GO:0010150,GO:0010216,GO:0019104,GO:0035514,GO:0051747,GO:0080111
AT4G34131	UDP-glucosyl transferase 73B3	GO:0009507,GO:0035251,GO:0047893,GO:0051707,GO:0071456,GO:0080043,GO:0102360,GO:0102425
AT4G34135	UDP-glucosyltransferase 73B2	GO:0008194,GO:0033836,GO:0035251,GO:0047893,GO:0051555,GO:0051707,GO:0080044
AT4G34230	cinnamyl alcohol dehydrogenase 5	GO:0005737,GO:0005829,GO:0008270,GO:0009809,GO:0016616,GO:0045551,GO:0052747
AT4G34600		GO:0005515,GO:0005576,GO:0009860,GO:0010039,GO:0010447,GO:0048226,GO:0050801,GO:0055072,GO:2000067
AT4G34990	myb domain protein 32	GO:0000976,GO:0003700,GO:0005515,GO:0005634,GO:0006952,GO:0009416,GO:0009826,GO:0023052,GO:0033993,GO:0065008,GO:1901701
AT4G35190	Putative lysine decarboxylase family protein	GO:0005634,GO:0005829,GO:0009691,GO:0016799
AT4G35380	SEC7-like guanine nucleotide exchange family protein	GO:0005802,GO:0009888,GO:0010015,GO:0019748,GO:0032012,GO:0032588,GO:0048589
AT4G35725		GO:0003674,GO:0005576,GO:0008150
AT4G36880	cysteine proteinase1	GO:0005576,GO:0005777,GO:0009739,GO:0009845,GO:0010114
AT4G36950	mitogen-activated protein kinase kinase kinase 21	GO:0006468,GO:0009414,GO:0009507,GO:0009611,GO:0009737,GO:0009867,GO:0010200,GO:0019752,GO:0031347,GO:0071554,GO:0098542
AT4G37140	alpha/beta-Hydrolases superfamily protein	GO:0003674,GO:0005737,GO:0009793
AT4G37990	elicitor-activated gene 3-2	GO:0005737,GO:0005886,GO:0008270,GO:0009617,GO:0009626,GO:0009809,GO:0016616,GO:0045551,GO:0047681,GO:0052747
AT4G38000	DNA binding with one finger 4.7	GO:0003677,GO:0003700,GO:0005515,GO:0005634,GO:0006355,GO:0010227,GO:0045893
AT4G38092		GO:0005049,GO:0005643,GO:0005737,GO:0006611,GO:0009507
AT4G38190	cellulose synthase like D4	GO:0005794,GO:0005886,GO:0009833,GO:0009846,GO:0016757,GO:0016759,GO:0016760,GO:0030244,GO:0051753
AT4G38300	glycosyl hydrolase family 10 protein	GO:0004553,GO:0005576,GO:0009755
AT4G38780	Pre-mRNA-processing-splicing factor	GO:0000244,GO:0003729,GO:0005634,GO:0005682,GO:0005829,GO:0005886,GO:0008237,GO:0009506,GO:0017070,GO:0030619,GO:0030620,GO:0030623,GO:0070122,GO:0071013,GO:0097157
AT4G39210	Glucose-1-phosphate adenylyltransferase family protein	GO:0005978,GO:0008878,GO:0009507,GO:0019252
AT5G01610	Protein of unknown function, DUF538	GO:0050793,GO:0051239,GO:0065008,GO:0071695,GO:2000241
AT5G02090		GO:0003674,GO:0005739,GO:0019748
AT5G03170	FASCICLIN-like arabinogalactan-protein 11	GO:0005576,GO:0005886,GO:0009834,GO:0031225
AT5G03640	Protein kinase superfamily protein	GO:0004674,GO:0005524,GO:0005634,GO:0005737,GO:0005886,GO:0006468,GO:0009638,GO:0016301,GO:0016310
AT5G04047	Plant self-incompatibility protein S1 family	GO:0003674,GO:0005576,GO:0008150
AT5G07880	synaptosomal-associated protein SNAP25-like 29	GO:0005484,GO:0005634,GO:0005886,GO:0016192,GO:0031201,GO:0061025
AT5G08480	VQ motif-containing protein	GO:0005515,GO:0005634,GO:0008150
AT5G08640	flavonol synthase 1	GO:0005515,GO:0005737,GO:0009416,GO:0009733,GO:0009813,GO:0045431,GO:0045486,GO:0051213
AT5G09300	Thiamin diphosphate-binding fold (THDP-binding) superfamily protein	GO:0003863,GO:0005739,GO:0005947,GO:0009083,GO:0009507,GO:0009611,GO:0009888,GO:0010087,GO:0016624,GO:0035266
AT5G09370	Bifunctional inhibitor/lipid-transfer protein/seed storage 2S albumin superfamily protein	GO:0005886,GO:0006869,GO:0008289,GO:0031225
AT5G09730	beta-xylosidase 3	GO:0005576,GO:0009044,GO:0031222,GO:0045493,GO:0046556
AT5G10500	Kinase interacting (KIP1-like) family protein	GO:0003779,GO:0048638,GO:0080092,GO:2000241
AT5G11940	Subtilase family protein	GO:0004252,GO:0005576
AT5G12180	calcium-dependent protein kinase 17	GO:0004674,GO:0004683,GO:0005509,GO:0005516,GO:0005634,GO:0005737,GO:0005886,GO:0009931,GO:0018105,GO:0035556,GO:0046777,GO:0080092
AT5G12870	myb domain protein 46	GO:0000976,GO:0003700,GO:0005634,GO:0009834,GO:0045893,GO:0050832,GO:1901348,GO:2000652
AT5G13580	ABC-2 type transporter family protein	GO:0005886,GO:0009624,GO:0010345,GO:0042626,GO:0140359,GO:1903825
AT5G13670	nodulin MtN21 /EamA-like transporter family protein	GO:0005886,GO:0009507,GO:0022857
AT5G15140	Galactose mutarotase-like superfamily protein	GO:0004034,GO:0005737,GO:0006006,GO:0030246,GO:0033499,GO:0048638,GO:2000241
AT5G15630	COBRA-like extracellular glycosyl-phosphatidyl inositol-anchored protein family	GO:0000325,GO:0005886,GO:0009834,GO:0010215,GO:0031225,GO:0046658,GO:0052324
AT5G15800	K-box region and MADS-box transcription factor family protein	GO:0000977,GO:0000978,GO:0000981,GO:0003700,GO:0005515,GO:0005634,GO:0006355,GO:0006357,GO:0009908,GO:0045944,GO:0046983,GO:0048481
AT5G15948	conserved peptide upstream open reading frame 10
AT5G16500	Protein kinase superfamily protein	GO:0005634,GO:0005737,GO:0005886,GO:0006468,GO:0010183,GO:0090404
AT5G16600	myb domain protein 43	GO:0000976,GO:0003700,GO:0005634,GO:0009094,GO:0030154,GO:0045893,GO:1901141,GO:2000652,GO:2000762
AT5G16770	myb domain protein 9	GO:0000976,GO:0003700,GO:0005634,GO:0009414,GO:0009737
AT5G16980	Zinc-binding dehydrogenase family protein	GO:0005737,GO:0006979,GO:0009536,GO:0016628,GO:0032440
AT5G17030	UDP-glucosyl transferase 78D3	GO:0005737,GO:0009416,GO:0016757,GO:0080043,GO:0080059
AT5G17420	Cellulose synthase family protein	GO:0005515,GO:0005886,GO:0009507,GO:0009832,GO:0009833,GO:0009834,GO:0010330,GO:0010400,GO:0016759,GO:0016760,GO:0030244
AT5G17500	Glycosyl hydrolase superfamily protein	GO:0005576,GO:0016985,GO:0071704
AT5G17540	HXXXD-type acyl-transferase family protein	GO:0005737,GO:0008150,GO:0016747
AT5G18000	VERDANDI	GO:0009553,GO:0009567,GO:0010198,GO:0046982
AT5G18090	AP2/B3-like transcriptional factor family protein	GO:0003674,GO:0005634,GO:0008150
AT5G19172	Cysteine-rich protein	GO:0003674,GO:0005576,GO:0008150
AT5G19360	calcium-dependent protein kinase 34	GO:0004672,GO:0004683,GO:0005509,GO:0005516,GO:0005634,GO:0005737,GO:0005886,GO:0009931,GO:0018105,GO:0035556,GO:0046777,GO:0080092
AT5G19490	Histone superfamily protein	GO:0005515,GO:0005634,GO:0009751,GO:0044085,GO:0046982,GO:0090693
AT5G19880	Peroxidase superfamily protein	GO:0005576,GO:0006979,GO:0020037
AT5G20100		GO:0003674,GO:0005886,GO:0008150
AT5G20240	K-box region and MADS-box transcription factor family protein	GO:0000976,GO:0000977,GO:0000978,GO:0000981,GO:0003677,GO:0003700,GO:0005515,GO:0005634,GO:0005737,GO:0006357,GO:0010093,GO:0045944,GO:0046983
AT5G20670	Protein of unknown function (DUF1677)	GO:0005634,GO:0009753,GO:0045893
AT5G20810	SAUR-like auxin-responsive protein family	GO:0005515,GO:0005634,GO:0005777,GO:0009733,GO:0009737,GO:0050832
AT5G22430	Pollen Ole e 1 allergen and extensin family protein	GO:0003674,GO:0008150,GO:0031225
AT5G23190	cytochrome P450, family 86, subfamily B, polypeptide 1	GO:0005506,GO:0005783,GO:0009507,GO:0010345,GO:0016705,GO:0020037,GO:0042761
AT5G23840	MD-2-related lipid recognition domain-containing protein	GO:0005576,GO:0015918,GO:0032934
AT5G23970	HXXXD-type acyl-transferase family protein	GO:0005737,GO:0008150,GO:0016747
AT5G24316	proline-rich family protein	GO:0003674,GO:0005739,GO:0008150
AT5G25430	HCO3- transporter family	GO:0005452,GO:0005886,GO:0015301,GO:0022857,GO:0050801,GO:0055085,GO:0098656
AT5G25950	Protein of Unknown Function (DUF239)	GO:0003674,GO:0005575,GO:0008150
AT5G26100		GO:0003674,GO:0005739,GO:0050793
AT5G26150	protein kinase family protein	GO:0004672,GO:0005524,GO:0005634,GO:0006468,GO:0006996,GO:0016310,GO:0030154,GO:0048589,GO:0050793
AT5G26660	myb domain protein 86	GO:0000976,GO:0005634,GO:0010119,GO:0045892
AT5G27870	Plant invertase/pectin methylesterase inhibitor superfamily	GO:0005634,GO:0030599,GO:0042545,GO:0045490,GO:0046910
AT5G27980	Seed maturation protein	GO:0003674,GO:0005634,GO:0005737,GO:0005829
AT5G28237	Pyridoxal-5'-phosphate-dependent enzyme family protein	GO:0000162,GO:0004834,GO:0005737,GO:0009507
AT5G28888
AT5G32460	Transcriptional factor B3 family protein	GO:0003674,GO:0005575,GO:0008150
AT5G33370	GDSL-like Lipase/Acylhydrolase superfamily protein	GO:0005576,GO:0016788,GO:0042335
AT5G34885	Protein of unknown function (DUF784)	GO:0003674,GO:0008150,GO:0009507
AT5G35110		GO:0003674,GO:0005634,GO:0010150,GO:0050793,GO:0051239,GO:2000241
AT5G35390	Leucine-rich repeat protein kinase family protein	GO:0004674,GO:0005515,GO:0006468,GO:0016301,GO:0016324,GO:0022603,GO:0030154,GO:0033993,GO:0045177,GO:0048638,GO:2000241
AT5G36140	cytochrome P450, family 716, subfamily A, polypeptide 2	GO:0006722,GO:0009507,GO:0016709
AT5G36150	putative pentacyclic triterpene synthase 3	GO:0000250,GO:0005739,GO:0005811,GO:0009506,GO:0016104,GO:0042299,GO:0042300
AT5G37170	O-methyltransferase family protein	GO:0005634,GO:0005829,GO:0008171,GO:0008757,GO:0019438,GO:0032259,GO:0046983
AT5G37478	TPX2 (targeting protein for Xklp2) protein family	GO:0005515,GO:0005634,GO:0005739,GO:0005819,GO:0005880,GO:0008017,GO:0030295,GO:0032147,GO:0060236,GO:0072686,GO:0090307
AT5G38130	HXXXD-type acyl-transferase family protein	GO:0005737,GO:0006082,GO:0009414,GO:0009611,GO:0009753,GO:0016747
AT5G38710	Methylenetetrahydrofolate reductase family protein	GO:0004657,GO:0005739,GO:0006562,GO:0006970,GO:0009414,GO:0010133,GO:0071949
AT5G38800	basic leucine-zipper 43	GO:0003700,GO:0005515,GO:0005634,GO:0006355
AT5G39300	expansin A25	GO:0005576,GO:0009664,GO:0009826,GO:0009828
AT5G39420	CDC2C	GO:0000307,GO:0004693,GO:0005634,GO:0006468,GO:0008353,GO:0016310,GO:0032968,GO:0070816
AT5G39750	AGAMOUS-like 81	GO:0000978,GO:0000981,GO:0003700,GO:0005515,GO:0006357,GO:0009793,GO:0045944,GO:0046983
AT5G40240	nodulin MtN21 /EamA-like transporter family protein	GO:0005886,GO:0009751,GO:0010035,GO:0022857,GO:1901701
AT5G42170	SGNH hydrolase-type esterase superfamily protein	GO:0016788
AT5G42180	Peroxidase superfamily protein	GO:0004601,GO:0005576,GO:0006950,GO:0006979,GO:0009505,GO:0020037
AT5G42210	Major facilitator superfamily protein	GO:0005575,GO:0022857,GO:0055085
AT5G42235	Expressed protein	GO:0003674,GO:0005576,GO:0008150
AT5G42490	ATP binding microtubule motor family protein	GO:0003777,GO:0005634,GO:0007018,GO:0008017
AT5G42710		GO:0003674,GO:0005634,GO:0030154
AT5G43150		GO:0003674,GO:0005739,GO:0008610,GO:0009416,GO:0044255
AT5G43300	PLC-like phosphodiesterases superfamily protein	GO:0005737,GO:0006629,GO:0008889,GO:0022603,GO:0030154,GO:0046475,GO:0048638,GO:0050793,GO:2000241
AT5G43403	other RNA	GO:0003674,GO:0005575,GO:0008150
AT5G43518	Putative membrane lipoprotein	GO:0005515,GO:0005576,GO:0010183
AT5G44030	cellulose synthase A4	GO:0005515,GO:0005886,GO:0009832,GO:0009833,GO:0009834,GO:0016757,GO:0016759,GO:0016760,GO:0030244,GO:0042742,GO:0042802,GO:0050832
AT5G45070	phloem protein 2-A8	GO:0005737,GO:0007165,GO:0030246,GO:0043436,GO:0050135,GO:0061809,GO:0098771
AT5G46060	Protein of unknown function, DUF599	GO:0003674,GO:0005575,GO:0009888,GO:0010015,GO:0048589
AT5G46115		GO:0003674,GO:0005739,GO:0008150
AT5G46180	ornithine-delta-aminotransferase	GO:0004587,GO:0005737,GO:0005739,GO:0006561,GO:0006593,GO:0008270,GO:0009507,GO:0009536,GO:0009626,GO:0009651,GO:0010121,GO:0019544,GO:0030170,GO:0042538,GO:0042742,GO:0042802,GO:0050155,GO:0051646
AT5G46950	Plant invertase/pectin methylesterase inhibitor superfamily protein	GO:0005576,GO:0009793,GO:0030599,GO:0046910
AT5G46960	Plant invertase/pectin methylesterase inhibitor superfamily protein	GO:0005576,GO:0009793,GO:0030599,GO:0046910,GO:0048046,GO:0071669
AT5G47060	Protein of unknown function (DUF581)	GO:0005634,GO:0005737,GO:0009744,GO:0009749,GO:0019900,GO:0019902,GO:0042594,GO:0071456,GO:1905582
AT5G47330	alpha/beta-Hydrolases superfamily protein	GO:0016790,GO:0043231
AT5G47350	alpha/beta-Hydrolases superfamily protein	GO:0005576,GO:0016790,GO:0043231,GO:0098599
AT5G47450	tonoplast intrinsic protein 2;3	GO:0008519,GO:0009705,GO:0015200,GO:0015250,GO:0042807,GO:0048364
AT5G47530	Auxin-responsive family protein	GO:0005576,GO:0009414,GO:0009888,GO:0010015,GO:0019748,GO:0030154,GO:0031328,GO:0044255,GO:0044281,GO:0048522,GO:0070592,GO:0071669
AT5G47920		GO:0003674,GO:0005575,GO:0009416,GO:0010035
AT5G49180	Plant invertase/pectin methylesterase inhibitor superfamily	GO:0005575,GO:0030599,GO:0042545,GO:0045490,GO:0046910,GO:0048358,GO:0048359
AT5G49200	WD-40 repeat family protein / zfwd4 protein (ZFWD4)	GO:0003674,GO:0005634,GO:0008150
AT5G49330	myb domain protein 111	GO:0003700,GO:0005515,GO:0005634,GO:0009416,GO:0010224,GO:0051555,GO:1900386
AT5G49850	Mannose-binding lectin superfamily protein	GO:0005634,GO:0009751,GO:0009753,GO:0010035,GO:0031347,GO:0042742,GO:0043436,GO:0050832
AT5G49920	Octicosapeptide/Phox/Bem1p family protein	GO:0003674,GO:0005634,GO:0008150
AT5G50260	Cysteine proteinases superfamily protein	GO:0000325,GO:0004197,GO:0005576,GO:0005615,GO:0005764,GO:0005783,GO:0009505,GO:0009555,GO:0009626,GO:0010623,GO:0048658,GO:0050832,GO:0051603
AT5G51480	SKU5 similar 2	GO:0005507,GO:0005886,GO:0009506,GO:0016491,GO:0031225,GO:0046658
AT5G52390	PAR1 protein	GO:0003674,GO:0097305
AT5G53950	NAC (No Apical Meristem) domain transcriptional regulator superfamily protein	GO:0000976,GO:0003700,GO:0005515,GO:0005634,GO:0006355,GO:0010072,GO:0010223,GO:0048366,GO:0090691,GO:0090709
AT5G54075	U3D; snoRNA	GO:0000154,GO:0003674,GO:0005732
AT5G54240	Protein of unknown function (DUF1223)	GO:0003674,GO:0005575,GO:0009892,GO:0030154,GO:0050793,GO:1905392
AT5G54570	beta glucosidase 41	GO:0004553,GO:0005576,GO:0005634,GO:0005975,GO:0008422,GO:0102483
AT5G54690	galacturonosyltransferase 12	GO:0005794,GO:0010413,GO:0010417,GO:0016757,GO:0045489,GO:0045492,GO:0047262,GO:0071555
AT5G54840	Ras-related small GTP-binding family protein	GO:0003924,GO:0005515,GO:0005525,GO:0005739,GO:0010035,GO:0019748,GO:0044281,GO:0048878
AT5G55090	mitogen-activated protein kinase kinase kinase 15	GO:0004672,GO:0005634,GO:0006468,GO:0009611,GO:0042742,GO:1901701
AT5G55490	gamete expressed protein 1	GO:0005886,GO:0005887,GO:0009507,GO:0009553,GO:0009555,GO:0009793,GO:0042802
AT5G55590	Pectin lyase-like superfamily protein	GO:0005576,GO:0030599,GO:0042545,GO:0045490,GO:0052689
AT5G55720	Pectin lyase-like superfamily protein	GO:0005576,GO:0016829,GO:0030570,GO:0045490
AT5G55950	Nucleotide/sugar transporter family protein	GO:0005338,GO:0005464,GO:0005794,GO:0015297,GO:0051301
AT5G55980	serine-rich protein-related	GO:0003674,GO:0005634,GO:0008150
AT5G56510	pumilio 12	GO:0003723,GO:0003729,GO:0005634,GO:0005737,GO:0010608
AT5G57800	Fatty acid hydroxylase superfamily	GO:0000254,GO:0005506,GO:0005789,GO:0005886,GO:0006723,GO:0009924,GO:0010025,GO:0016020,GO:0016126,GO:0016491,GO:0043447,GO:0048235,GO:1990465
AT5G58050	SHV3-like 4	GO:0006629,GO:0008889,GO:0009507,GO:0009860,GO:0016301,GO:0031225
AT5G58820	Subtilisin-like serine endopeptidase family protein	GO:0004252,GO:0005576
AT5G59040	copper transporter 3	GO:0005375,GO:0005886,GO:0006878,GO:0015089,GO:0035434
AT5G59120	subtilase 4.13	GO:0004252,GO:0005576
AT5G59530	2-oxoglutarate (2OG) and Fe(II)-dependent oxygenase superfamily protein	GO:0005737,GO:0006778,GO:0006979,GO:0009737,GO:0010035,GO:0016757,GO:0019748,GO:0042430,GO:0042440,GO:0048878,GO:0098542
AT5G59780	myb domain protein 59	GO:0000976,GO:0003700,GO:0005634,GO:0006355,GO:0035865,GO:0043266,GO:0043565
AT5G59810	Subtilase family protein	GO:0004252,GO:0005576,GO:0010074
AT5G60000		GO:0003674,GO:0005576,GO:0008150
AT5G60010	ferric reductase-like transmembrane component family protein	GO:0000293,GO:0005509,GO:0005634,GO:0005886,GO:0016174,GO:0050793,GO:0051239,GO:2000241
AT5G60740	ABC transporter family protein	GO:0009860,GO:0015846,GO:0042626,GO:0055085,GO:0090404,GO:0099503,GO:0140359
AT5G61120		GO:0003674,GO:0005634,GO:0008150
AT5G61605		GO:0003674,GO:0005576,GO:0140301
AT5G61710		GO:0003674,GO:0005739,GO:0008150
AT5G62150	peptidoglycan-binding LysM domain-containing protein	GO:0003674,GO:0005739,GO:0007165,GO:0009416,GO:0009753,GO:0019748,GO:0048316,GO:0071310,GO:0098542,GO:1901698
AT5G63450	cytochrome P450, family 94, subfamily B, polypeptide 1	GO:0004497,GO:0005506,GO:0005515,GO:0009507,GO:0009611,GO:0009694,GO:0016705,GO:0020037,GO:0052694
AT5G63850	amino acid permease 4	GO:0005886,GO:0006865,GO:0015171,GO:0015172,GO:0015175,GO:0015399,GO:0055085
AT5G64230		GO:0003674,GO:0009414,GO:0009737,GO:0010150,GO:0016567,GO:0019748,GO:0032870
AT5G64790	O-Glycosyl hydrolases family 17 protein	GO:0005975,GO:0031225,GO:0042973,GO:0046658,GO:0050793,GO:0051239,GO:2000241
AT5G64800	CLAVATA3/ESR-RELATED 21	GO:0005739,GO:0010078,GO:0010088,GO:0045168,GO:0045595,GO:0048046
AT5G65070	K-box region and MADS-box transcription factor family protein	GO:0000976,GO:0000977,GO:0000978,GO:0000981,GO:0003700,GO:0005634,GO:0005886,GO:0006355,GO:0006357,GO:0009910,GO:0010582,GO:0045944,GO:0046983
AT5G65530	Protein kinase superfamily protein	GO:0004674,GO:0005515,GO:0005634,GO:0005654,GO:0010091,GO:0046777,GO:0050832,GO:0071944
AT5G66170	sulfurtransferase 18	GO:0004792,GO:0005634,GO:0005737,GO:0006629,GO:0009507,GO:0010035,GO:0032787,GO:0042592,GO:0046148
AT5G66820		GO:0003674,GO:0005739,GO:0009892,GO:0016020
AT5G67620		GO:0003674,GO:0005737,GO:0005874,GO:0009620
ATCG00905	ribosomal protein S12C	GO:0000312,GO:0003729,GO:0003735,GO:0006412,GO:0009507,GO:0009536

## Sheet: Down genes (Unique in WT)
GO enrichment analysis for genes downregulated in WT under N-deficient condition
gene_id	description	GO_id
AT1G01560	MAP kinase 11	GO:0004674,GO:0004707,GO:0005515,GO:0005634,GO:0005737,GO:0005829,GO:0005886,GO:0006468,GO:0007165,GO:0009737,GO:0035556
AT1G02360	Chitinase family protein	GO:0002239,GO:0004568,GO:0005576,GO:0005739,GO:0005975,GO:0006032,GO:0016998,GO:0071456
AT1G02920	glutathione S-transferase 7	GO:0000325,GO:0004364,GO:0005507,GO:0005576,GO:0005634,GO:0005737,GO:0005829,GO:0006749,GO:0009407,GO:0009507,GO:0043295,GO:0046686,GO:0050897
AT1G03130	photosystem I subunit D-2	GO:0003729,GO:0005515,GO:0005576,GO:0006073,GO:0006996,GO:0009266,GO:0009414,GO:0009507,GO:0009534,GO:0009535,GO:0009538,GO:0009579,GO:0009639,GO:0009645,GO:0009941,GO:0015994,GO:0022607,GO:0042440
AT1G04800	glycine-rich protein	GO:0003674,GO:0005575,GO:0008150
AT1G05020	ENTH/ANTH/VHS superfamily protein	GO:0000149,GO:0005515,GO:0005545,GO:0005546,GO:0005634,GO:0005905,GO:0006900,GO:0030136,GO:0032050,GO:0072583
AT1G07000	exocyst subunit exo70 family protein B2	GO:0000145,GO:0002237,GO:0002238,GO:0005515,GO:0005634,GO:0005737,GO:0005829,GO:0005886,GO:0006887,GO:0009414,GO:0009617,GO:0009620,GO:0042545,GO:0043621,GO:0070062,GO:0090333,GO:1900150,GO:1900426,GO:1902290
AT1G07135	glycine-rich protein	GO:0002376,GO:0003674,GO:0006979,GO:0009414,GO:0009611,GO:0009733,GO:0009737,GO:0009751,GO:0009755,GO:0010200,GO:0010565,GO:0031225,GO:0031347,GO:0042430,GO:0042742,GO:0050832,GO:0071369,GO:0071456
AT1G07160	Protein phosphatase 2C family protein	GO:0006470,GO:0009507
AT1G07520	GRAS family transcription factor	GO:0000976,GO:0003700,GO:0005634,GO:0006355,GO:0043565
AT1G08380	photosystem I subunit O	GO:0003729,GO:0005515,GO:0005576,GO:0005739,GO:0009507,GO:0009522,GO:0009579,GO:0009767,GO:0009768
AT1G08930	Major facilitator superfamily protein	GO:0005739,GO:0005783,GO:0009409,GO:0009414,GO:0009651,GO:0009737,GO:0015144,GO:0034219,GO:0051119
AT1G09950	RESPONSE TO ABA AND SALT 1	GO:0005634,GO:0006351,GO:0009651,GO:0009737,GO:0009788,GO:0043565,GO:1900070
AT1G10340	Ankyrin repeat family protein	GO:0005737,GO:0007165,GO:0009737,GO:0016020,GO:0071310
AT1G13470	Protein of unknown function (DUF1262)	GO:0003674,GO:0005576,GO:0007165
AT1G13550	Protein of unknown function (DUF1262)	GO:0003674,GO:0005634,GO:0009627,GO:0042742,GO:0050832,GO:0098771
AT1G13710	cytochrome P450, family 78, subfamily A, polypeptide 5	GO:0005506,GO:0005783,GO:0008284,GO:0009507,GO:0010075,GO:0010338,GO:0016705,GO:0020037,GO:0035265,GO:0040009,GO:0046622,GO:0048437
AT1G13750	Purple acid phosphatases superfamily protein	GO:0003993,GO:0007165,GO:0009507,GO:0009888,GO:0071407,GO:1901701
AT1G14880	PLANT CADMIUM RESISTANCE 1	GO:0000325,GO:0003729,GO:0005576,GO:0005737,GO:0009611,GO:0009751,GO:0042742,GO:0050832
AT1G15180	MATE efflux family protein	GO:0005576,GO:0005886,GO:0008610,GO:0009416,GO:0010162,GO:0015297,GO:0015994,GO:0016020,GO:0022857,GO:0042910,GO:0048367,GO:1990961
AT1G15830		GO:0003674,GO:0005575,GO:0009416,GO:0034613
AT1G16260	Wall-associated kinase family protein	GO:0004674,GO:0005509,GO:0005524,GO:0005576,GO:0005886,GO:0006468,GO:0007165,GO:0007166,GO:0009416,GO:0016021,GO:0016301,GO:0030247,GO:0071310,GO:1901701
AT1G16530	ASYMMETRIC LEAVES 2-like 9	GO:0000976,GO:0005634,GO:0009888,GO:0010015,GO:0030154
AT1G17390
AT1G17495
AT1G17610	Disease resistance protein (TIR-NBS class)	GO:0005515,GO:0007165,GO:0009409,GO:0009507,GO:0043531,GO:0046713,GO:0050135,GO:0061809
AT1G18300	nudix hydrolase homolog 4	GO:0000210,GO:0002376,GO:0005634,GO:0005737,GO:0005829,GO:0006979,GO:0009414,GO:0009507,GO:0009611,GO:0009651,GO:0009723,GO:0009737,GO:0009753,GO:0009755,GO:0010200,GO:0031347,GO:0042742,GO:0047631,GO:0050832,GO:0071456
AT1G18400	BR enhanced expression 1	GO:0003677,GO:0003700,GO:0005515,GO:0005634,GO:0006351,GO:0006355,GO:0046983,GO:1902448,GO:2000762
AT1G18485	Pentatricopeptide repeat (PPR) superfamily protein	GO:0003729,GO:0005739,GO:0008270
AT1G18810	phytochrome kinase substrate-related	GO:0003674,GO:0005634,GO:0009506,GO:0009638
AT1G19020		GO:0000302,GO:0005575,GO:0006979,GO:0009611,GO:0009617,GO:0009628,GO:0071456
AT1G19770	purine permease 14	GO:0005345,GO:0006863,GO:0010184,GO:0015211,GO:0016020,GO:0080037
AT1G20823	RING/U-box superfamily protein	GO:0005886,GO:0009507,GO:0009909,GO:0010966,GO:0016567,GO:0061630,GO:0070417
AT1G21250	cell wall-associated kinase	GO:0000325,GO:0005509,GO:0005515,GO:0005886,GO:0006468,GO:0007166,GO:0009505,GO:0009615,GO:0009751,GO:0016301,GO:0016310,GO:0030247,GO:0050832
AT1G21326	VQ motif-containing protein	GO:0002376,GO:0003674,GO:0005634,GO:0009414,GO:0009620,GO:0010200,GO:0031325,GO:0031347,GO:0042742,GO:0097305
AT1G21500		GO:0003674,GO:0005634,GO:0009416,GO:0009507,GO:0009534
AT1G21910	Integrase-type DNA-binding superfamily protein	GO:0000976,GO:0003700,GO:0005634,GO:0009751,GO:0009753,GO:0034605,GO:0045893,GO:0071497
AT1G21945
AT1G22560
AT1G22650	Plant neutral invertase family protein	GO:0004575,GO:0005634,GO:0005987,GO:0033926
AT1G22890		GO:0003674,GO:0005576,GO:0005739,GO:0005783,GO:0005886,GO:0006952,GO:0009409,GO:0009414,GO:0009651,GO:0042742
AT1G23500	GDSL-like Lipase/Acylhydrolase superfamily protein	GO:0005576,GO:0016298
AT1G23510		GO:0003674,GO:0005739,GO:0008150
AT1G23830		GO:0003674,GO:0005739,GO:0008150
AT1G23840		GO:0003674,GO:0005739,GO:0008150
AT1G23920
AT1G24140	Matrixin family protein	GO:0004222,GO:0005576,GO:0008270,GO:0030198,GO:0030574,GO:0031012,GO:0031225,GO:0050832
AT1G24145		GO:0003674,GO:0005575,GO:0006979,GO:0009611,GO:0009737,GO:0009867,GO:0010035,GO:0010200,GO:0010565,GO:0031347,GO:0032787,GO:0042430,GO:0048367,GO:0071407,GO:0098542,GO:1901615
AT1G25053
AT1G25400		GO:0002237,GO:0002682,GO:0003674,GO:0005634,GO:0006464,GO:0006970,GO:0006979,GO:0009611,GO:0009737,GO:0009753,GO:0009755,GO:0010035,GO:0010200,GO:0031347,GO:0042742,GO:0050832,GO:0071446
AT1G25784
AT1G27670		GO:0003674,GO:0005634,GO:0008150
AT1G27730	salt tolerance zinc finger	GO:0000976,GO:0003700,GO:0005634,GO:0006979,GO:0009409,GO:0009414,GO:0009611,GO:0009644,GO:0009651,GO:0009737,GO:0010117,GO:0010200,GO:0015979,GO:0035264,GO:0043565,GO:0045892,GO:0071456
AT1G27770	autoinhibited Ca2+-ATPase 1	GO:0002376,GO:0005262,GO:0005388,GO:0005516,GO:0005634,GO:0005783,GO:0005887,GO:0009507,GO:0009611,GO:0009651,GO:0009706,GO:0009737,GO:0009751,GO:0009755,GO:0010200,GO:0019829,GO:0031347,GO:0042742,GO:0043231,GO:0048523,GO:0050832,GO:0070588,GO:1901701
AT1G28010	P-glycoprotein 14	GO:0005634,GO:0016021,GO:0042626,GO:0055085,GO:0140359
AT1G28370	ERF domain protein 11	GO:0000976,GO:0003677,GO:0003700,GO:0005515,GO:0005622,GO:0005634,GO:0006355,GO:0009873,GO:0010087,GO:0051301
AT1G29650
AT1G29690	MAC/Perforin domain-containing protein	GO:0006955,GO:0008219,GO:0009626,GO:0010337,GO:2000031
AT1G29920	chlorophyll A/B-binding protein 2	GO:0003729,GO:0005515,GO:0005634,GO:0009416,GO:0009507,GO:0009535,GO:0009579,GO:0009750,GO:0009768,GO:0016168,GO:0048046
AT1G30190		GO:0003674,GO:0005634,GO:0006970,GO:0009414,GO:0009737,GO:0010200,GO:0042430,GO:0042742
AT1G30380	photosystem I subunit K	GO:0005634,GO:0009416,GO:0009507,GO:0009534,GO:0009535,GO:0009579,GO:0015994,GO:0031324
AT1G30720	FAD-binding Berberine family protein	GO:0007165,GO:0009505,GO:0009507,GO:0009620,GO:0009737,GO:0042742,GO:0071456,GO:0071949,GO:0099503
AT1G31100
AT1G31330	photosystem I subunit F	GO:0003729,GO:0005634,GO:0009266,GO:0009416,GO:0009507,GO:0009534,GO:0009535,GO:0009538,GO:0009579,GO:0009941,GO:0010287,GO:0015994,GO:0031324
AT1G31570
AT1G31630	AGAMOUS-like 86	GO:0000978,GO:0000981,GO:0003700,GO:0005515,GO:0005634,GO:0006357,GO:0045944,GO:0046983
AT1G31750	proline-rich family protein	GO:0003674,GO:0005575,GO:0006979,GO:0044283
AT1G32590
AT1G32920		GO:0003674,GO:0009611
AT1G32928		GO:0003674,GO:0005575,GO:0009414,GO:0009611,GO:0009723,GO:0009737,GO:0009755,GO:0010200,GO:0014070,GO:0031347,GO:0042742,GO:0050832,GO:0071456
AT1G33130
AT1G33720	cytochrome P450, family 76, subfamily C, polypeptide 6	GO:0005506,GO:0005739,GO:0005783,GO:0008150,GO:0009507,GO:0016705,GO:0020037
AT1G34700
AT1G34967
AT1G35140	Phosphate-responsive 1 family protein	GO:0001666,GO:0003674,GO:0005576,GO:0005794,GO:0009505,GO:0071456
AT1G35146
AT1G35210		GO:0003674,GO:0005739,GO:0010224
AT1G35230	arabinogalactan protein 5	GO:0005886,GO:0007165,GO:0009414,GO:0097305
AT1G35370
AT1G35590
AT1G35710	Protein kinase family protein with leucine-rich repeat domain	GO:0004674,GO:0005515,GO:0005886,GO:0006468,GO:0009755
AT1G35730	pumilio 9	GO:0003723,GO:0003729,GO:0005737,GO:0010608,GO:1902039
AT1G35760
AT1G35870
AT1G35970
AT1G35990
AT1G36010
AT1G36035
AT1G36110
AT1G36120
AT1G36250
AT1G36270
AT1G36305
AT1G36360
AT1G36370	serine hydroxymethyltransferase 7	GO:0004372,GO:0005634,GO:0005737,GO:0006565,GO:0006730,GO:0008270,GO:0009507,GO:0019264,GO:0030170,GO:0035999,GO:0044030,GO:0046500,GO:0046653,GO:0046655,GO:0046686,GO:0055063,GO:0070905
AT1G36440
AT1G36520
AT1G36590
AT1G36600
AT1G36610
AT1G36622		GO:0001666,GO:0002682,GO:0003674,GO:0005576,GO:0006979,GO:0009404,GO:0009627,GO:0009737,GO:0009751,GO:0009753,GO:0009755,GO:0010150,GO:0010243,GO:0031347,GO:0042742,GO:0044248,GO:0050832
AT1G36720
AT1G36810
AT1G36840
AT1G37030
AT1G37035
AT1G37040
AT1G37060
AT1G37170
AT1G37190
AT1G37200
AT1G37340
AT1G37405
AT1G37933
AT1G39270
AT1G40074
AT1G40075
AT1G40077
AT1G40095
AT1G40105
AT1G40107
AT1G40117
AT1G40127
AT1G40130
AT1G40630
AT1G41630
AT1G41755
AT1G41775
AT1G41803
AT1G41825
AT1G41840
AT1G41930
AT1G42170
AT1G42320
AT1G42375
AT1G42450
AT1G42520
AT1G42590
AT1G42605
AT1G42650
AT1G43030
AT1G43060
AT1G43240
AT1G43250
AT1G43270
AT1G43444
AT1G43502
AT1G43745
AT1G43750
AT1G43775
AT1G43785
AT1G43840
AT1G43883
AT1G43930
AT1G43960
AT1G44840
AT1G45070
AT1G45201	triacylglycerol lipase-like 1	GO:0000325,GO:0004806,GO:0005576,GO:0005634,GO:0006629,GO:0009416,GO:0009611,GO:0009737,GO:0009753,GO:0009813,GO:0009832,GO:0010035,GO:0019752,GO:0019760,GO:0031347,GO:0098542,GO:0099503
AT1G47350	F-box associated ubiquitination effector family protein	GO:0003674,GO:0005575,GO:0008150
AT1G47816
AT1G47910
AT1G48600	S-adenosyl-L-methionine-dependent methyltransferases superfamily protein	GO:0003729,GO:0005737,GO:0006656,GO:0032259,GO:0052667
AT1G48660	Auxin-responsive GH3 family protein	GO:0005737,GO:0006082,GO:0009416,GO:0016881
AT1G49070
AT1G49370
AT1G49570	Peroxidase superfamily protein	GO:0005576,GO:0006979,GO:0009737,GO:0020037
AT1G49750	Leucine-rich repeat (LRR) family protein	GO:0005634,GO:0009507
AT1G50130
AT1G50190	Cysteine/Histidine-rich C1 domain family protein	GO:0003674,GO:0005575,GO:0035556
AT1G50732		GO:0003674,GO:0005575,GO:0009416
AT1G50850
AT1G50860
AT1G51400	Photosystem II 5 kD protein	GO:0003674,GO:0005634,GO:0009507,GO:0009535,GO:0009611,GO:0010193,GO:0010224
AT1G51405	myosin-related	GO:0003674,GO:0005634,GO:0005737,GO:0008150
AT1G51700	DOF zinc finger protein 1	GO:0000976,GO:0003700,GO:0005634,GO:0006355
AT1G51790	Leucine-rich repeat protein kinase family protein	GO:0002237,GO:0002682,GO:0004672,GO:0005524,GO:0006468,GO:0007165,GO:0009620,GO:0009751,GO:0014070,GO:0015698,GO:0016301,GO:0016310,GO:0031347,GO:0042742,GO:0050832,GO:0071310
AT1G51800	Leucine-rich repeat protein kinase family protein	GO:0002229,GO:0002237,GO:0002238,GO:0002239,GO:0005515,GO:0005576,GO:0005886,GO:0006468,GO:0009620,GO:0009788,GO:0010200,GO:0016301,GO:0042802,GO:0042803,GO:0090406,GO:1900150,GO:1900426,GO:1902289,GO:2000071
AT1G51840	protein kinase-related	GO:0005576,GO:0009888,GO:0010015,GO:0042742,GO:0044550,GO:0050832
AT1G52020
AT1G52210
AT1G52290	Protein kinase superfamily protein	GO:0004672,GO:0004674,GO:0005976,GO:0006468,GO:0009507,GO:0014070,GO:0044262,GO:0098542
AT1G53250		GO:0003677,GO:0005575,GO:0008150
AT1G53680	glutathione S-transferase TAU 28	GO:0004364,GO:0005737,GO:0006749,GO:0009407
AT1G54970	proline-rich protein 1	GO:0005618,GO:0009888,GO:0071944
AT1G55380	Cysteine/Histidine-rich C1 domain family protein	GO:0003674,GO:0005575,GO:0005634,GO:0008150
AT1G55400
AT1G55670	photosystem I subunit G	GO:0005634,GO:0009507,GO:0009534,GO:0009535,GO:0009579,GO:0009773,GO:0009780,GO:0009941,GO:0015979,GO:0030093,GO:0042550,GO:0050821
AT1G56060		GO:0005515,GO:0005737,GO:0005739,GO:0005886,GO:1901000
AT1G56150	SAUR-like auxin-responsive protein family	GO:0003674,GO:0005737,GO:0006979,GO:0009611,GO:0009617,GO:0009620,GO:0009755,GO:0010243,GO:0014070,GO:0050832,GO:0071669,GO:0098542
AT1G56540	Disease resistance protein (TIR-NBS-LRR class) family	GO:0002237,GO:0002682,GO:0003953,GO:0006952,GO:0007165,GO:0009409,GO:0009414,GO:0009507,GO:0009627,GO:0009651,GO:0009737,GO:0009751,GO:0009755,GO:0010200,GO:0031347,GO:0032787,GO:0042742,GO:0043531,GO:0050832,GO:1901701
AT1G56660		GO:0003674,GO:0005575,GO:0009414,GO:0009737,GO:0009755,GO:0010200,GO:0010565,GO:1901701
AT1G57990	purine permease 18	GO:0005345,GO:0005886,GO:0006863,GO:0009507,GO:0015211,GO:0016020
AT1G58020
AT1G58140
AT1G58225		GO:0002237,GO:0002682,GO:0003674,GO:0005739,GO:0009414,GO:0009627,GO:0009751,GO:0010200,GO:0031347,GO:0042742,GO:0050832
AT1G58390	Disease resistance protein (CC-NBS-LRR class) family	GO:0005575,GO:0043531
AT1G59590	ZCF37	GO:0002237,GO:0002682,GO:0005739,GO:0006970,GO:0006979,GO:0009414,GO:0009611,GO:0009737,GO:0009751,GO:0009755,GO:0010200,GO:0031347,GO:0042742,GO:0050832,GO:0071407
AT1G59920	MADS-box family protein	GO:0000978,GO:0000981,GO:0005739,GO:0006357
AT1G59930	MADS-box family protein	GO:0000978,GO:0000981,GO:0005634,GO:0006357
AT1G60950	2Fe-2S ferredoxin-like superfamily protein	GO:0005515,GO:0009055,GO:0009416,GO:0009507,GO:0009570,GO:0009643,GO:0009767
AT1G61470	Polynucleotidyl transferase, ribonuclease H-like superfamily protein	GO:0000160,GO:0000932,GO:0002682,GO:0004535,GO:0005634,GO:0009414,GO:0009611,GO:0009737,GO:0009751,GO:0009755,GO:0010200,GO:0030015,GO:0031347,GO:0042742,GO:0043928,GO:0044085,GO:0050832
AT1G61520	photosystem I light harvesting complex gene 3	GO:0003729,GO:0005515,GO:0005634,GO:0009409,GO:0009416,GO:0009507,GO:0009534,GO:0009535,GO:0009579,GO:0009644,GO:0009645,GO:0009768,GO:0010287,GO:0016168
AT1G62510	Bifunctional inhibitor/lipid-transfer protein/seed storage 2S albumin superfamily protein	GO:0003674,GO:0005575,GO:0009414,GO:0033993,GO:0043436
AT1G63030	Integrase-type DNA-binding superfamily protein	GO:0003700,GO:0005634,GO:0006355,GO:0010371,GO:0048510
AT1G63210	Transcription elongation factor Spt6	GO:0003676,GO:0005634,GO:0005829,GO:0006368,GO:0008023,GO:0009793,GO:0031491,GO:0032968,GO:0034728,GO:0042393,GO:0042789
AT1G63750	Disease resistance protein (TIR-NBS-LRR class) family	GO:0002237,GO:0002682,GO:0003953,GO:0005794,GO:0006952,GO:0007165,GO:0009414,GO:0009507,GO:0009737,GO:0009751,GO:0009755,GO:0010200,GO:0031347,GO:0042742,GO:0043531,GO:0048523,GO:0048827,GO:0050832,GO:1901701
AT1G64255	MuDR family transposase	GO:0005634,GO:0008150,GO:0008270
AT1G65300	AGAMOUS-like 38	GO:0000978,GO:0000981,GO:0003700,GO:0005515,GO:0005634,GO:0006357,GO:0045944,GO:0046983
AT1G65490		GO:0003674,GO:0005739,GO:0005886,GO:0009617,GO:0071456
AT1G65790	receptor kinase 1	GO:0004672,GO:0004674,GO:0005576,GO:0005634,GO:0005886,GO:0006468,GO:0009507,GO:0016020,GO:0019199,GO:0031625,GO:0046777,GO:0048544,GO:0071215
AT1G66180	Eukaryotic aspartyl protease family protein	GO:0004190,GO:0005576,GO:0005794,GO:0009416,GO:0033591,GO:0071456
AT1G66700	S-adenosyl-L-methionine-dependent methyltransferases superfamily protein	GO:0002238,GO:0005634,GO:0008757,GO:0009416,GO:0009617,GO:0009751,GO:0010029,GO:0032259,GO:0035195,GO:0042742,GO:0080027,GO:1900140,GO:2000280
AT1G66820	glycine-rich protein	GO:0003674,GO:0005739,GO:0045491,GO:0048522
AT1G66880	Protein kinase superfamily protein	GO:0002237,GO:0002682,GO:0005576,GO:0006468,GO:0006979,GO:0007165,GO:0009611,GO:0009627,GO:0009737,GO:0009753,GO:0010035,GO:0010150,GO:0010200,GO:0010565,GO:0030247,GO:0031347,GO:0032787,GO:0042742,GO:0048523,GO:0050832,GO:0071446,GO:0071456,GO:1901615
AT1G66970	SHV3-like 2	GO:0005509,GO:0005739,GO:0005886,GO:0006629,GO:0008889,GO:0009507,GO:0016301,GO:0030643,GO:0031225,GO:0046658,GO:0048046,GO:0099503
AT1G67240
AT1G67328	other RNA	GO:0003674,GO:0005575,GO:0008150
AT1G67330	Protein of unknown function (DUF579)	GO:0005739,GO:0005768,GO:0005794,GO:0005802,GO:0006479,GO:0009827,GO:0009834,GO:0030775,GO:0045492
AT1G67470	Protein kinase superfamily protein	GO:0004672,GO:0005739,GO:0005886,GO:0006468,GO:0007166,GO:0009266,GO:0016310,GO:0050776
AT1G67856	RING/U-box superfamily protein	GO:0003674,GO:0005634,GO:0008150
AT1G70390	F-box and associated interaction domains-containing protein	GO:0003674,GO:0005634,GO:0008150
AT1G71200	basic helix-loop-helix (bHLH) DNA-binding superfamily protein	GO:0000977,GO:0000981,GO:0003700,GO:0005634,GO:0006355,GO:0006357,GO:0009507,GO:0046983,GO:0071280,GO:0090575
AT1G72620	alpha/beta-Hydrolases superfamily protein	GO:0003674,GO:0005739,GO:0008150
AT1G72910	Toll-Interleukin-Resistance (TIR) domain-containing protein	GO:0003953,GO:0005737,GO:0005739,GO:0006952,GO:0007165,GO:0009867,GO:0043531,GO:0071456
AT1G72920	Toll-Interleukin-Resistance (TIR) domain family protein	GO:0003953,GO:0005737,GO:0006952,GO:0007165,GO:0009611,GO:0071456
AT1G72940	Toll-Interleukin-Resistance (TIR) domain-containing protein	GO:0003953,GO:0005737,GO:0006952,GO:0007165,GO:0009414,GO:0009611,GO:0009751,GO:0009755,GO:0010200,GO:0010942,GO:0031347,GO:0032870,GO:0033993,GO:0042742,GO:0043531,GO:0050832,GO:0071456,GO:0097305
AT1G73540	nudix hydrolase homolog 21	GO:0002376,GO:0005634,GO:0005737,GO:0006979,GO:0009409,GO:0009414,GO:0009611,GO:0009651,GO:0009737,GO:0009753,GO:0009873,GO:0010200,GO:0031347,GO:0042742,GO:0050832
AT1G74440	Protein of unknown function (DUF962)	GO:0005783,GO:0009507,GO:0009755,GO:0010035,GO:0033993,GO:0046521,GO:0097305,GO:0102672,GO:1901701
AT1G74470	Pyridine nucleotide-disulphide oxidoreductase family protein	GO:0005515,GO:0005737,GO:0005739,GO:0009507,GO:0009534,GO:0009535,GO:0009941,GO:0010189,GO:0015995,GO:0045550,GO:0102067
AT1G74930	Integrase-type DNA-binding superfamily protein	GO:0000976,GO:0002213,GO:0003700,GO:0005634,GO:0006355,GO:0009611,GO:0010087,GO:0051301
AT1G75040	pathogenesis-related gene 5	GO:0000325,GO:0003729,GO:0005576,GO:0005618,GO:0005739,GO:0006952,GO:0009615,GO:0009627,GO:0010224,GO:0031540,GO:0046686,GO:0048046,GO:0099503
AT1G75830	low-molecular-weight cysteine-rich 67	GO:0003674,GO:0005576,GO:0006952,GO:0019752,GO:0044255,GO:0048316
AT1G76780	HSP20-like chaperones superfamily protein	GO:0003674,GO:0005634,GO:0005737,GO:0008150
AT1G77060	Phosphoenolpyruvate carboxylase family protein	GO:0006520,GO:0008807,GO:0009507,GO:0009570,GO:0009611,GO:0009753,GO:0034613,GO:0048316,GO:0065003,GO:0098542,GO:1901565,GO:1901701
AT1G77640	Integrase-type DNA-binding superfamily protein	GO:0000976,GO:0003700,GO:0005634,GO:0006355,GO:0007165,GO:0010200,GO:0031347,GO:0040007,GO:0042742
AT1G80450	VQ motif-containing protein	GO:0003674,GO:0005634,GO:0007165,GO:0009751,GO:0010200,GO:0031347,GO:0042742
AT2G01022
AT2G01029
AT2G01034
AT2G01037
AT2G01050	zinc ion binding;nucleic acid binding	GO:0005634,GO:0008150
AT2G01180	phosphatidic acid phosphatase 1	GO:0005886,GO:0005887,GO:0006644,GO:0008195,GO:0009507,GO:0010224,GO:0042577,GO:0071456
AT2G01300		GO:0003674,GO:0009507,GO:0009751,GO:0009753,GO:0009755,GO:0010243,GO:0031347,GO:0042742,GO:0044281,GO:0050832
AT2G01550
AT2G02020	Major facilitator superfamily protein	GO:0005739,GO:0006811,GO:0006857,GO:0009705,GO:0022857,GO:0030154,GO:0055085
AT2G03760	sulphotransferase 12	GO:0005737,GO:0005794,GO:0006952,GO:0008146,GO:0009651,GO:0009751,GO:0016131,GO:0051923,GO:0080118,GO:1990135
AT2G04090	MATE efflux family protein	GO:0015297,GO:0016020,GO:0022857,GO:0042910,GO:1990961
AT2G04495		GO:0002237,GO:0002682,GO:0003674,GO:0009415,GO:0009627,GO:0009751,GO:0009867,GO:0009966,GO:0010200,GO:0031347,GO:0042742,GO:0050832
AT2G04670
AT2G04990
AT2G05070	photosystem II light harvesting complex gene 2.2	GO:0000325,GO:0003729,GO:0005739,GO:0009269,GO:0009409,GO:0009416,GO:0009507,GO:0009517,GO:0009522,GO:0009523,GO:0009534,GO:0009535,GO:0009579,GO:0009644,GO:0009645,GO:0009768,GO:0009769,GO:0009941,GO:0010114,GO:0010218,GO:0010287,GO:0016168,GO:0030104,GO:0071215,GO:0090333,GO:1903428
AT2G05100	photosystem II light harvesting complex gene 2.1	GO:0005739,GO:0009269,GO:0009409,GO:0009416,GO:0009507,GO:0009517,GO:0009522,GO:0009523,GO:0009535,GO:0009579,GO:0009644,GO:0009645,GO:0009765,GO:0009768,GO:0009769,GO:0009941,GO:0010114,GO:0010218,GO:0016168,GO:0030104,GO:0071215,GO:0090333,GO:1903428
AT2G05110
AT2G05160	CCCH-type zinc fingerfamily protein with RNA-binding domain	GO:0003674,GO:0005634,GO:0009416,GO:0009888,GO:0010015,GO:0042180,GO:0044283,GO:0048589
AT2G05450
AT2G05550
AT2G05660
AT2G05680
AT2G05960
AT2G06250
AT2G06430
AT2G06470
AT2G06520	photosystem II subunit X	GO:0003674,GO:0009416,GO:0009507,GO:0009535,GO:0015994,GO:0031324,GO:0043436,GO:0044248,GO:1901575
AT2G06540
AT2G06560
AT2G06930
AT2G06965
AT2G07100
AT2G07160
AT2G07213	other RNA	GO:0003674,GO:0005575,GO:0008150
AT2G07590
AT2G07620
AT2G07650
AT2G07660
AT2G07682
AT2G07694
AT2G07699
AT2G07730
AT2G07740
AT2G07795		GO:0003674,GO:0005739,GO:0008150
AT2G09187
AT2G09800
AT2G10130
AT2G10180
AT2G10190
AT2G10480
AT2G10510
AT2G10520
AT2G10760
AT2G10780
AT2G11230
AT2G11330
AT2G11350
AT2G11430
AT2G11590
AT2G11770
AT2G11950
AT2G12100
AT2G12210
AT2G12330
AT2G12340
AT2G12370
AT2G12640
AT2G12650
AT2G12680
AT2G12730
AT2G12740
AT2G12750
AT2G12760
AT2G12800
AT2G12835
AT2G12840
AT2G12910
AT2G12930
AT2G12970
AT2G13020
AT2G13040
AT2G13050
AT2G13080
AT2G13200
AT2G13390
AT2G13420
AT2G13460
AT2G13470
AT2G13790	somatic embryogenesis receptor-like kinase 4	GO:0004675,GO:0004714,GO:0005102,GO:0005515,GO:0005739,GO:0005886,GO:0006468,GO:0008219,GO:0009507,GO:0009742,GO:0010150,GO:0033612,GO:0060548,GO:0071456,GO:1900140
AT2G13830
AT2G13850
AT2G13860
AT2G13870
AT2G13990
AT2G14030
AT2G14300
AT2G14400
AT2G14470
AT2G14610	pathogenesis-related gene 1	GO:0003674,GO:0005576,GO:0005615,GO:0005618,GO:0006952,GO:0009414,GO:0009627,GO:0010266,GO:0099503
AT2G14650
AT2G14950
AT2G14970
AT2G14990
AT2G15070
AT2G15090	3-ketoacyl-CoA synthase 8	GO:0000038,GO:0005783,GO:0006633,GO:0009507,GO:0030497,GO:0102756
AT2G15140
AT2G15410
AT2G15420	myosin heavy chain-related	GO:0003674,GO:0005575,GO:0008150
AT2G15510
AT2G15720
AT2G15920
AT2G16150
AT2G16180
AT2G16560
AT2G16676		GO:0003674,GO:0005739,GO:0008150
AT2G16680
AT2G16905
AT2G17040	NAC domain containing protein 36	GO:0003677,GO:0003700,GO:0005634,GO:0006355,GO:0009965,GO:0045792,GO:0048281
AT2G17780	PLAC8 family protein	GO:0005262,GO:0005634,GO:0005886,GO:0007166,GO:0048528,GO:0070509,GO:0070588
AT2G19100
AT2G19190	FLG22-induced receptor-like kinase 1	GO:0005515,GO:0005576,GO:0006468,GO:0016301,GO:0042742
AT2G20142	Toll-Interleukin-Resistance (TIR) domain family protein	GO:0003953,GO:0005737,GO:0006979,GO:0007165,GO:0009414,GO:0009737,GO:0009867,GO:0009966,GO:0010200,GO:0031347,GO:0042430,GO:0044281,GO:0048367,GO:0071407,GO:0098542
AT2G20562		GO:0003674,GO:0005615,GO:0009404,GO:0009755,GO:0010200,GO:0031347,GO:0042430,GO:0042742,GO:0050832
AT2G21460
AT2G22350
AT2G23270		GO:0003674,GO:0005575,GO:0045087,GO:0050793,GO:0071456,GO:0098542
AT2G23320	WRKY DNA-binding protein 15	GO:0000976,GO:0003700,GO:0005516,GO:0005634,GO:0006355,GO:0043565
AT2G23330
AT2G23680	Cold acclimation protein WCOR413 family	GO:0003674,GO:0005739,GO:0009404,GO:0009627,GO:0009737,GO:0009755,GO:0010035,GO:0010200,GO:0042435,GO:0042742,GO:0043436,GO:0044248,GO:0048827,GO:0050832,GO:1901657,GO:1901701
AT2G23770	protein kinase family protein / peptidoglycan-binding LysM domain-containing protein	GO:0004674,GO:0005886,GO:0006468,GO:0008061,GO:0009507,GO:0016301,GO:0045087,GO:0071219,GO:0071323
AT2G24160
AT2G24255		GO:0003674,GO:0005634,GO:0008150
AT2G24980	Proline-rich extensin-like family protein	GO:0005199,GO:0005575,GO:0009664
AT2G25470	receptor like protein 21	GO:0005576,GO:0005739,GO:0007165
AT2G25550
AT2G25735		GO:0002237,GO:0002376,GO:0003674,GO:0005739,GO:0005886,GO:0006970,GO:0006979,GO:0009414,GO:0009611,GO:0009627,GO:0009737,GO:0009751,GO:0009755,GO:0010200,GO:0031347,GO:0042742,GO:0048523,GO:0048827,GO:0050832,GO:0071407,GO:0071456,GO:1901701
AT2G25900	Zinc finger C-x8-C-x5-C-x3-H type family protein	GO:0003677,GO:0003700,GO:0003723,GO:0003727,GO:0005634,GO:0005737,GO:0006355,GO:0061157
AT2G27402		GO:0003674,GO:0005575,GO:0009888,GO:0040007
AT2G28980
AT2G29230
AT2G29240
AT2G29310	NAD(P)-binding Rossmann-fold superfamily protein	GO:0005739,GO:0005777,GO:0016491
AT2G30020	Protein phosphatase 2C family protein	GO:0004722,GO:0005515,GO:0006470,GO:0009507,GO:0009536,GO:0009611,GO:0009620,GO:0009738,GO:0050832
AT2G30540	Thioredoxin superfamily protein	GO:0005515,GO:0005634,GO:0005737,GO:0097573
AT2G30770	cytochrome P450, family 71, subfamily A, polypeptide 13	GO:0004497,GO:0005506,GO:0005515,GO:0005739,GO:0009617,GO:0009682,GO:0010120,GO:0016705,GO:0020037,GO:0042742,GO:0047720,GO:0050832
AT2G31080
AT2G31180	myb domain protein 14	GO:0000976,GO:0003700,GO:0005634,GO:0009409,GO:0045893,GO:0050826
AT2G31520
AT2G31880	Leucine-rich repeat protein kinase family protein	GO:0004674,GO:0004713,GO:0004714,GO:0005515,GO:0005777,GO:0005886,GO:0010942,GO:0016301,GO:0031349,GO:0060862
AT2G32030	Acyl-CoA N-acyltransferases (NAT) superfamily protein	GO:0005737,GO:0006979,GO:0007165,GO:0008080,GO:0009414,GO:0009611,GO:0010200,GO:0019748,GO:0031347,GO:0033993,GO:0042430,GO:0043436,GO:0071407,GO:0098542,GO:1901701
AT2G32200		GO:0005515,GO:0005634,GO:0005737,GO:0005886,GO:0009620,GO:0009737,GO:0009753,GO:0009755,GO:0010200,GO:0031347,GO:0042742,GO:0071456
AT2G33580	Protein kinase superfamily protein	GO:0004672,GO:0005515,GO:0005576,GO:0005886,GO:0006468,GO:0008061,GO:0016301,GO:0042803,GO:0045087,GO:0071323
AT2G33710	Integrase-type DNA-binding superfamily protein	GO:0003700,GO:0005515,GO:0005634,GO:0005730,GO:0006355,GO:0009873
AT2G34060	Peroxidase superfamily protein	GO:0004601,GO:0005576,GO:0006950,GO:0006979,GO:0009505,GO:0020037
AT2G34420	photosystem II light harvesting complex gene B1B2	GO:0003729,GO:0005783,GO:0009416,GO:0009507,GO:0009534,GO:0009535,GO:0009579,GO:0009768,GO:0009769,GO:0016168,GO:0042651
AT2G35640	Homeodomain-like superfamily protein	GO:0003700,GO:0005634,GO:0006355
AT2G35658		GO:0003674,GO:0005634,GO:0007165,GO:0009507,GO:0071310
AT2G35710	Nucleotide-diphospho-sugar transferases superfamily protein	GO:0005739,GO:0006486,GO:0006970,GO:0006979,GO:0009753,GO:0009755,GO:0009863,GO:0009966,GO:0010035,GO:0010200,GO:0016757,GO:0031347,GO:0033993,GO:0042742,GO:0043436,GO:0048366,GO:0050832
AT2G35980	Late embryogenesis abundant (LEA) hydroxyproline-rich glycoprotein family	GO:0005739,GO:0009506,GO:0009507,GO:0010150,GO:0046658,GO:0051607,GO:0051707
AT2G36980	Tetratricopeptide repeat (TPR)-like superfamily protein	GO:0003723,GO:0005739,GO:0009451,GO:0043231
AT2G36985	DVL family protein	GO:0003674,GO:0005886,GO:0008285,GO:0009416,GO:0042127,GO:0048367
AT2G37100	protamine P1 family protein	GO:0003674,GO:0005739,GO:0008150
AT2G37430	C2H2 and C2HC zinc fingers superfamily protein	GO:0000976,GO:0003700,GO:0005634,GO:0006355,GO:0006950,GO:0010200,GO:0071289,GO:2000280
AT2G38210	putative PDX1-like protein 4	GO:0000325,GO:0005737,GO:0005783,GO:0006520,GO:0008615,GO:0016843,GO:0042823
AT2G38380	Peroxidase superfamily protein	GO:0005576,GO:0006979,GO:0010043,GO:0020037,GO:0099503
AT2G38390	Peroxidase superfamily protein	GO:0005576,GO:0006979,GO:0020037
AT2G38695		GO:0003674,GO:0008150,GO:0009507
AT2G39530	Uncharacterised protein family (UPF0497)	GO:0005886,GO:0009507,GO:0009617,GO:0051539,GO:0098542
AT2G39650	Protein of unknown function (DUF506)	GO:0003674,GO:0005634,GO:0006970,GO:0006979,GO:0009414,GO:0009611,GO:0009620,GO:0009733,GO:0009755,GO:0009863,GO:0010200,GO:0031347,GO:0033993,GO:0042430,GO:0042742,GO:0044085
AT2G40000	ortholog of sugar beet HS1 PRO-1 2	GO:0005515,GO:0005739,GO:0006979,GO:0009751,GO:0019441,GO:0020037,GO:0042742,GO:0046872,GO:0071456
AT2G40140	zinc finger (CCCH-type) family protein	GO:0003700,GO:0005515,GO:0005634,GO:0006355,GO:0009409,GO:0050832,GO:0071456
AT2G41010	calmodulin (CAM)-binding protein of 25 kDa	GO:0005515,GO:0005516,GO:0005634,GO:0006970,GO:0009414,GO:0009651,GO:0010337,GO:0071456
AT2G41090	Calcium-binding EF-hand family protein	GO:0005509,GO:0005515,GO:0005737,GO:0005829,GO:0034599,GO:0071456,GO:2000082
AT2G42560	late embryogenesis abundant domain-containing protein / LEA domain-containing protein	GO:0003674,GO:0005634,GO:0005829,GO:0005976,GO:0009631,GO:0009737,GO:0019898,GO:0030154,GO:0048316,GO:0071554
AT2G43620	Chitinase family protein	GO:0002376,GO:0004568,GO:0005576,GO:0009611,GO:0014070,GO:0016998,GO:0033993,GO:0042742,GO:0044550,GO:0048046,GO:0050832,GO:0099503
AT2G43870	Pectin lyase-like superfamily protein	GO:0004650,GO:0005576,GO:0005975,GO:0009416,GO:0009737
AT2G43880	Pectin lyase-like superfamily protein	GO:0004650,GO:0005576,GO:0005975,GO:0090558
AT2G43920	S-adenosyl-L-methionine-dependent methyltransferases superfamily protein	GO:0005737,GO:0005829,GO:0007165,GO:0008610,GO:0009416,GO:0009753,GO:0018708,GO:0019760,GO:0044255
AT2G44290	Bifunctional inhibitor/lipid-transfer protein/seed storage 2S albumin superfamily protein	GO:0005576,GO:0005829,GO:0006869,GO:0008289,GO:0031225,GO:0042742
AT2G44570	glycosyl hydrolase 9B12	GO:0005576,GO:0008810
AT2G45180	Bifunctional inhibitor/lipid-transfer protein/seed storage 2S albumin superfamily protein	GO:0002220,GO:0005576,GO:0009535,GO:0009651
AT2G45230
AT2G46330	arabinogalactan protein 16	GO:0005886,GO:0009416,GO:0014070,GO:0019760,GO:0031225,GO:0033993,GO:0042430,GO:0042546,GO:0042742,GO:0048589,GO:0071669,GO:1901698
AT2G46400	WRKY DNA-binding protein 46	GO:0000976,GO:0000987,GO:0003700,GO:0005515,GO:0005634,GO:0005730,GO:0006355,GO:0009617,GO:0009751,GO:0042742,GO:0043565,GO:0048527,GO:0071456,GO:1900457,GO:2000022,GO:2000070
AT2G46820	photosystem I P subunit	GO:0003677,GO:0005515,GO:0005829,GO:0009507,GO:0009515,GO:0009534,GO:0009535,GO:0009579,GO:0009773,GO:0009941,GO:0030093,GO:0042644,GO:0090391,GO:0097753
AT2G47520	Integrase-type DNA-binding superfamily protein	GO:0003700,GO:0005634,GO:0009414,GO:0034059,GO:0045893,GO:0071456,GO:1990837,GO:2000280
AT2G47730	glutathione S-transferase phi 8	GO:0000325,GO:0004364,GO:0005634,GO:0005737,GO:0005829,GO:0006749,GO:0006952,GO:0009407,GO:0009409,GO:0009507,GO:0009570,GO:0009579,GO:0009941,GO:0010319,GO:0043295,GO:0071456,GO:1901149
AT3G01080	WRKY DNA-binding protein 58	GO:0003700,GO:0005634,GO:0006355,GO:0031347,GO:0043565
AT3G01500	carbonic anhydrase 1	GO:0003729,GO:0004089,GO:0005737,GO:0005829,GO:0005886,GO:0008270,GO:0009409,GO:0009507,GO:0009535,GO:0009570,GO:0009579,GO:0009941,GO:0010037,GO:0010119,GO:0010319,GO:0015976,GO:0015979,GO:0048046,GO:2000122
AT3G01830	Calcium-binding EF-hand family protein	GO:0005509,GO:0005634,GO:0006970,GO:0007165,GO:0009414,GO:0009627,GO:0009737,GO:0010200,GO:0042742,GO:0050832,GO:0071310
AT3G02820	zinc knuckle (CCHC-type) family protein	GO:0000076,GO:0003676,GO:0003677,GO:0005634,GO:0008270,GO:0031298,GO:0043111,GO:0048478
AT3G04640	glycine-rich protein	GO:0003674,GO:0006970,GO:0006979,GO:0009414,GO:0009611,GO:0009737,GO:0009751,GO:0009755,GO:0010200,GO:0031225,GO:0031347,GO:0042742,GO:0050832,GO:0071456,GO:1901701
AT3G05260	NAD(P)-binding Rossmann-fold superfamily protein	GO:0003674,GO:0006970,GO:0009414,GO:0009507,GO:0009738,GO:0048316
AT3G06120	basic helix-loop-helix (bHLH) DNA-binding superfamily protein	GO:0000976,GO:0003700,GO:0005634,GO:0009913,GO:0010052,GO:0010374,GO:0045893,GO:0046983
AT3G06433
AT3G06890		GO:0003674,GO:0005575,GO:0006970,GO:0009611,GO:0009863,GO:0010035,GO:0010200,GO:0031347,GO:0033993,GO:0042742,GO:0050832,GO:0098771
AT3G09260	Glycosyl hydrolase superfamily protein	GO:0000325,GO:0002020,GO:0005507,GO:0005515,GO:0005634,GO:0005777,GO:0005783,GO:0005829,GO:0005975,GO:0006970,GO:0008422,GO:0009506,GO:0009507,GO:0009610,GO:0009651,GO:0010168,GO:0015928,GO:0019137,GO:0019760,GO:0019762,GO:0031348,GO:0042343,GO:0042344,GO:0042803,GO:0070417,GO:0080119,GO:0102483
AT3G09310		GO:0003674,GO:0005634,GO:0008150
AT3G09620	P-loop containing nucleoside triphosphate hydrolases superfamily protein	GO:0000398,GO:0003676,GO:0003724,GO:0005634
AT3G09780	CRINKLY4 related 1	GO:0004672,GO:0004674,GO:0006468,GO:0008299,GO:0009888,GO:0016053,GO:0032787,GO:0042803,GO:1901617
AT3G09870	SAUR-like auxin-responsive protein family	GO:0003674,GO:0007165,GO:0009733,GO:0045893
AT3G10930		GO:0003674,GO:0005615,GO:0005739,GO:0009651,GO:0010629,GO:0042542,GO:0042742,GO:1902883
AT3G11402	Cysteine/Histidine-rich C1 domain family protein	GO:0003674,GO:0005634,GO:0007165,GO:0014070,GO:0042742
AT3G11970
AT3G13437		GO:0003674,GO:0005576,GO:0005739,GO:0009414,GO:0050832
AT3G13710	prenylated RAB acceptor 1.F4	GO:0003674,GO:0005783,GO:0005794,GO:0005886,GO:0016192
AT3G14210	epithiospecifier modifier 1	GO:0000325,GO:0005576,GO:0005634,GO:0005777,GO:0005829,GO:0009506,GO:0009507,GO:0009625,GO:0009941,GO:0016788,GO:0019762,GO:0022626,GO:0048046,GO:0099503
AT3G15200	Tetratricopeptide repeat (TPR)-like superfamily protein	GO:0003674,GO:0005739,GO:0006970,GO:0009414,GO:0009611,GO:0009737,GO:0009753,GO:0010565,GO:0019752,GO:0022626,GO:0031347,GO:0032870,GO:0098542
AT3G15518		GO:0002376,GO:0003674,GO:0005739,GO:0006979,GO:0009414,GO:0009611,GO:0009755,GO:0010200,GO:0014070,GO:0031347,GO:0042742,GO:0043436,GO:0050832,GO:0097305,GO:1901701
AT3G15620	DNA photolyase family protein	GO:0003677,GO:0003914,GO:0005634,GO:0005737,GO:0009411,GO:0009507,GO:0032922,GO:0043153,GO:0071949
AT3G15930	Pentatricopeptide repeat (PPR) superfamily protein	GO:0003674,GO:0008150,GO:0009507
AT3G16420	PYK10-binding protein 1	GO:0005507,GO:0005515,GO:0005634,GO:0005737,GO:0005829,GO:0006457,GO:0009506,GO:0030234,GO:0051336
AT3G16460	Mannose-binding lectin superfamily protein	GO:0005507,GO:0005634,GO:0005829,GO:0009506
AT3G16510	Calcium-dependent lipid-binding (CaLB domain) family protein	GO:0002376,GO:0003674,GO:0005634,GO:0006952,GO:0009414,GO:0009611,GO:0009651,GO:0009737,GO:0009751,GO:0009873,GO:0010200,GO:0014070,GO:0031347,GO:0042742,GO:0048523,GO:0098542,GO:1901701
AT3G17050
AT3G17998	conserved peptide upstream open reading frame 30
AT3G18050		GO:0003674,GO:0006996,GO:0009507,GO:0031225,GO:0071554
AT3G18960	AP2/B3-like transcriptional factor family protein	GO:0005515,GO:0005634,GO:0009507,GO:0009888
AT3G19350	maternally expressed pab C-terminal	GO:0003723,GO:0005575,GO:0006417,GO:0008143,GO:0048317,GO:2000014
AT3G19850	Phototropic-responsive NPH3 family protein	GO:0003674,GO:0005634,GO:0016567,GO:0040007
AT3G20600	Late embryogenesis abundant (LEA) hydroxyproline-rich glycoprotein family	GO:0005515,GO:0005886,GO:0006952,GO:0009506,GO:0009626,GO:0010942,GO:0016020,GO:0042742,GO:0046658,GO:0098542
AT3G21055	photosystem II subunit T	GO:0003674,GO:0005829,GO:0009266,GO:0009507,GO:0009642,GO:0015994
AT3G21150	B-box 32	GO:0003700,GO:0005515,GO:0005634,GO:0005737,GO:0006355,GO:0008270,GO:0009640,GO:0009785,GO:0009909,GO:0010017,GO:0045892
AT3G22121	other RNA	GO:0003674,GO:0005575,GO:0008150
AT3G22142	Bifunctional inhibitor/lipid-transfer protein/seed storage 2S albumin superfamily protein	GO:0003674,GO:0005575,GO:0009888,GO:0030154,GO:0048364,GO:0048367
AT3G22231	pathogen and circadian controlled 1	GO:0003674,GO:0005634,GO:0005886,GO:0007623,GO:0009617,GO:0009620,GO:0009737,GO:0009863,GO:0010513,GO:0016020,GO:0046890,GO:0055088,GO:0071494,GO:1900150,GO:1902290,GO:2000028
AT3G22235		GO:0003674,GO:0005634,GO:0005829,GO:0005886,GO:0008150
AT3G22830	heat shock transcription factor A6B	GO:0000976,GO:0000978,GO:0003700,GO:0005634,GO:0006355,GO:0006357,GO:0034605
AT3G23010	receptor like protein 36	GO:0005886,GO:0007165
AT3G23230	Integrase-type DNA-binding superfamily protein	GO:0003700,GO:0005622,GO:0005634,GO:0006355,GO:0009873
AT3G24210	Ankyrin repeat family protein	GO:0003674,GO:0005634,GO:0005737,GO:0008150
AT3G24400
AT3G24520	heat shock transcription factor C1	GO:0000978,GO:0003700,GO:0005515,GO:0005634,GO:0006357,GO:0034605
AT3G25510	disease resistance protein (TIR-NBS-LRR class), putative	GO:0005737,GO:0006952,GO:0043531
AT3G25600	Calcium-binding EF-hand family protein	GO:0005509,GO:0005634,GO:0006970,GO:0009611,GO:0009737,GO:0009753,GO:0009755,GO:0010200,GO:0014070,GO:0030234,GO:0031347,GO:0048523,GO:0098542,GO:1901701
AT3G26190	cytochrome P450, family 71, subfamily B, polypeptide 21	GO:0005506,GO:0005575,GO:0009620,GO:0016705,GO:0019748,GO:0019752,GO:0020037,GO:0098542
AT3G26265
AT3G26830	Cytochrome P450 superfamily protein	GO:0004497,GO:0005506,GO:0005783,GO:0006952,GO:0009414,GO:0009617,GO:0009625,GO:0009700,GO:0009737,GO:0010112,GO:0010120,GO:0010298,GO:0016705,GO:0020037,GO:0043231,GO:0050832
AT3G27327
AT3G27660	oleosin 4	GO:0003674,GO:0005634,GO:0009845,GO:0010344,GO:0012511,GO:0019915,GO:0050826
AT3G27690	photosystem II light harvesting complex gene 2.3	GO:0003729,GO:0005829,GO:0009269,GO:0009409,GO:0009416,GO:0009507,GO:0009517,GO:0009522,GO:0009523,GO:0009535,GO:0009579,GO:0009644,GO:0009645,GO:0009765,GO:0009768,GO:0009769,GO:0009941,GO:0010114,GO:0010218,GO:0016168,GO:0030104,GO:0071215,GO:0090333,GO:1903428
AT3G28315
AT3G28340	galacturonosyltransferase-like 10	GO:0005794,GO:0006979,GO:0009507,GO:0045489,GO:0047262
AT3G28520	P-loop containing nucleoside triphosphate hydrolases superfamily protein	GO:0003674,GO:0005737,GO:0005739,GO:0008150,GO:0009506
AT3G29000	Calcium-binding EF-hand family protein	GO:0002237,GO:0002376,GO:0005509,GO:0005575,GO:0006790,GO:0009409,GO:0009414,GO:0009611,GO:0009651,GO:0009737,GO:0009751,GO:0009755,GO:0010200,GO:0019748,GO:0031347,GO:0042430,GO:0042742,GO:0050832,GO:0071407,GO:1901701
AT3G29076
AT3G29153
AT3G29175
AT3G29430	Terpenoid synthases superfamily protein	GO:0004161,GO:0004311,GO:0004337,GO:0004659,GO:0009507,GO:0010073,GO:0010287,GO:0033384,GO:0033386,GO:0044687,GO:0045337
AT3G29480
AT3G29615
AT3G29641
AT3G29730
AT3G29734
AT3G29769
AT3G29773
AT3G29777
AT3G29820
AT3G29970	B12D protein	GO:0003674,GO:0005739,GO:0009416,GO:0043436
AT3G30170
AT3G30330
AT3G30405
AT3G30411
AT3G30413
AT3G30416
AT3G30465
AT3G30570
AT3G30668
AT3G30680
AT3G30695
AT3G30703
AT3G30716
AT3G30802
AT3G30814
AT3G30821
AT3G30836
AT3G30837
AT3G30838
AT3G30846
AT3G31317
AT3G31395
AT3G31403
AT3G31420
AT3G31500
AT3G31630
AT3G31904
AT3G31920
AT3G31935
AT3G31970
AT3G32091
AT3G32092
AT3G32110
AT3G32112
AT3G32195
AT3G32205
AT3G32275
AT3G32383
AT3G32385
AT3G32393
AT3G32415
AT3G32899
AT3G32914
AT3G32917
AT3G32950
AT3G33066
AT3G33072
AT3G33091
AT3G33124
AT3G33148
AT3G33151
AT3G33160
AT3G33225
AT3G33537
AT3G33575
AT3G33595
AT3G37820
AT3G42178
AT3G42256
AT3G42313
AT3G42386
AT3G42420
AT3G42478
AT3G42535
AT3G42645
AT3G42658
AT3G42717
AT3G42727
AT3G42763
AT3G42886
AT3G42927
AT3G42996
AT3G43000
AT3G43050
AT3G43060
AT3G43110		GO:0003674,GO:0005576,GO:0006633,GO:0009416,GO:0010015,GO:0010035,GO:0019748,GO:0048589,GO:0090558,GO:1901135
AT3G43142
AT3G43154
AT3G43175
AT3G43310
AT3G43357
AT3G43442
AT3G43444
AT3G43546
AT3G43571
AT3G43625
AT3G43654
AT3G43681
AT3G43688
AT3G43715
AT3G43723
AT3G43862
AT3G44093
AT3G44260	Polynucleotidyl transferase, ribonuclease H-like superfamily protein	GO:0000289,GO:0000932,GO:0002213,GO:0004535,GO:0005515,GO:0005634,GO:0008408,GO:0009611,GO:0030015,GO:0042742,GO:0043928
AT3G44325
AT3G44796
AT3G44970	Cytochrome P450 superfamily protein	GO:0004497,GO:0005506,GO:0005575,GO:0007275,GO:0010268,GO:0016125,GO:0016132,GO:0016491,GO:0016705,GO:0020037
AT3G45253
AT3G45700	Major facilitator superfamily protein	GO:0005886,GO:0006857,GO:0015108,GO:1902476
AT3G45775
AT3G45860	cysteine-rich RLK (RECEPTOR-like protein kinase) 4	GO:0004674,GO:0005886,GO:0006468,GO:0006952,GO:0009751,GO:0012501,GO:0016301,GO:0042742
AT3G46090	C2H2 and C2HC zinc fingers superfamily protein	GO:0003700,GO:0005634,GO:0006355,GO:0006950,GO:0006979,GO:0010200,GO:0045926,GO:0071456
AT3G46300		GO:0003674,GO:0005575,GO:0008150
AT3G46370	Leucine-rich repeat protein kinase family protein	GO:0006468,GO:0006996,GO:0009826,GO:0009888,GO:0010015,GO:0016301,GO:0016310,GO:0043436,GO:0048588,GO:0048589,GO:0071554
AT3G47340	glutamine-dependent asparagine synthase 1	GO:0004066,GO:0005737,GO:0005829,GO:0006529,GO:0009063,GO:0009646,GO:0009744,GO:0009749,GO:0009750,GO:0043617,GO:0070981
AT3G48080	alpha/beta-Hydrolases superfamily protein	GO:0002229,GO:0002682,GO:0005634,GO:0006629,GO:0007165,GO:0009627,GO:0010150,GO:0010941,GO:0031349,GO:0042742,GO:0071446
AT3G48650
AT3G49530	NAC domain containing protein 62	GO:0000976,GO:0003677,GO:0003700,GO:0005634,GO:0005886,GO:0006355,GO:0043621,GO:0070417,GO:0098542,GO:1900103
AT3G50060	myb domain protein 77	GO:0000976,GO:0000978,GO:0000981,GO:0003700,GO:0005515,GO:0005634,GO:0006355,GO:0010929,GO:0048527
AT3G50140	Plant protein of unknown function (DUF247)	GO:0003674,GO:0006790,GO:0007165,GO:0009507,GO:0009620,GO:0042742,GO:0048364,GO:1901135
AT3G50470	homolog of RPW8 3	GO:0003674,GO:0009620,GO:0050832
AT3G50480	homolog of RPW8 4	GO:0003674,GO:0009507,GO:0009609,GO:0009610,GO:0009617,GO:0009620,GO:0009723,GO:0009751,GO:0009753,GO:0043207,GO:0050832
AT3G50800		GO:0003674,GO:0005575,GO:0009620,GO:0010200,GO:0014070,GO:0032870,GO:0042742,GO:0045893
AT3G50930	cytochrome BC1 synthesis	GO:0002237,GO:0005739,GO:0005740,GO:0005741,GO:0005886,GO:0008219,GO:0009411,GO:0009617,GO:0009626,GO:0009863,GO:0042802
AT3G51570	Disease resistance protein (TIR-NBS-LRR class) family	GO:0003953,GO:0005737,GO:0006952,GO:0007165,GO:0043531
AT3G51970	acyl-CoA sterol acyl transferase 1	GO:0005515,GO:0008374,GO:0009507,GO:0016127,GO:0034434
AT3G52400	syntaxin of plants 122	GO:0000149,GO:0005484,GO:0005829,GO:0005886,GO:0006612,GO:0006886,GO:0006887,GO:0006906,GO:0009506,GO:0009863,GO:0009867,GO:0010363,GO:0012505,GO:0016021,GO:0031201,GO:0043069,GO:0048278,GO:0050832,GO:0051245,GO:0061025
AT3G52430	alpha/beta-Hydrolases superfamily protein	GO:0001666,GO:0002213,GO:0005515,GO:0005634,GO:0005737,GO:0009617,GO:0009625,GO:0009627,GO:0009751,GO:0009862,GO:0010105,GO:0010150,GO:0010225,GO:0010310,GO:0010618,GO:0010942,GO:0016298,GO:0031348,GO:0042742,GO:0050829,GO:0051707,GO:0060866,GO:0071327,GO:0080142,GO:0080151,GO:1900367,GO:1900426,GO:1901183,GO:2000022,GO:2000031
AT3G52450	plant U-box 22	GO:0002679,GO:0004842,GO:0005515,GO:0005634,GO:0005829,GO:0006952,GO:0009414,GO:0016567,GO:0051865
AT3G52520		GO:0003674,GO:0005739,GO:0007165,GO:0009627,GO:0010200,GO:0042742,GO:0050832,GO:0071310
AT3G52720	alpha carbonic anhydrase 1	GO:0004089,GO:0005737,GO:0006730,GO:0008270,GO:0009570,GO:0016836
AT3G53640	Protein kinase superfamily protein	GO:0004674,GO:0005634,GO:0006468,GO:0045292
AT3G53830	Regulator of chromosome condensation (RCC1) family protein	GO:0003674,GO:0005737,GO:0007165,GO:0009416,GO:0071310
AT3G54590	hydroxyproline-rich glycoprotein	GO:0005199,GO:0009664
AT3G54823
AT3G54890	photosystem I light harvesting complex gene 1	GO:0003729,GO:0005515,GO:0009409,GO:0009416,GO:0009507,GO:0009534,GO:0009535,GO:0009579,GO:0009644,GO:0009645,GO:0009765,GO:0009768,GO:0009941,GO:0010287,GO:0016168
AT3G55646		GO:0003674,GO:0005634,GO:0008150
AT3G55840	Hs1pro-1 protein	GO:0005515,GO:0005739,GO:0007165,GO:0009651,GO:0009751,GO:0010200,GO:0019441,GO:0019748,GO:0020037,GO:0031347,GO:0040007,GO:0042742,GO:0046777,GO:0046872,GO:0050832,GO:0071310,GO:1901701
AT3G56400	WRKY DNA-binding protein 70	GO:0000302,GO:0000976,GO:0002229,GO:0003700,GO:0005515,GO:0005634,GO:0006355,GO:0006970,GO:0009617,GO:0009625,GO:0009682,GO:0009751,GO:0009753,GO:0009759,GO:0009862,GO:0009864,GO:0010104,GO:0010120,GO:0010150,GO:0031347,GO:0042742,GO:0043565,GO:0045892,GO:0047484,GO:0050832,GO:0071456,GO:0080151,GO:0080187,GO:0090333,GO:1900056,GO:1900457,GO:2000022,GO:2000031,GO:2000070
AT3G56880	VQ motif-containing protein	GO:0002376,GO:0005516,GO:0005634,GO:0006970,GO:0009409,GO:0009414,GO:0009611,GO:0009651,GO:0009751,GO:0009753,GO:0009755,GO:0010200,GO:0010243,GO:0031347,GO:0042742,GO:0050832,GO:0071215,GO:0071456
AT3G57450		GO:0002682,GO:0003674,GO:0006979,GO:0009409,GO:0009414,GO:0009611,GO:0009651,GO:0009737,GO:0009751,GO:0009873,GO:0010200,GO:0031347,GO:0042742,GO:0050832,GO:1901701
AT3G57530	calcium-dependent protein kinase 32	GO:0004683,GO:0004698,GO:0005509,GO:0005515,GO:0005516,GO:0005634,GO:0005737,GO:0005829,GO:0005886,GO:0006468,GO:0009506,GO:0009651,GO:0009738,GO:0009931,GO:0018105,GO:0035556,GO:0046777
AT3G57586
AT3G57640	Protein kinase superfamily protein	GO:0002682,GO:0003674,GO:0005739,GO:0006979,GO:0009414,GO:0009611,GO:0009627,GO:0009737,GO:0009751,GO:0009755,GO:0010200,GO:0031347,GO:0042742,GO:0050832,GO:0071407,GO:1901701
AT3G58810	metal tolerance protein A2	GO:0005385,GO:0005773,GO:0005886,GO:0008324,GO:0009507,GO:0009705,GO:0010043,GO:0010299,GO:0010312,GO:0015103,GO:0071577
AT3G59250	F-box/RNI-like superfamily protein	GO:0005515,GO:0005575,GO:0008150
AT3G59710	NAD(P)-binding Rossmann-fold superfamily protein	GO:0005737,GO:0006721,GO:0006979,GO:0008610,GO:0009414,GO:0009611,GO:0009737,GO:0009753,GO:0010015,GO:0016491,GO:0031347,GO:0046394,GO:0090558,GO:0098542
AT3G59750	Concanavalin A-like lectin protein kinase family protein	GO:0002229,GO:0004675,GO:0005886,GO:0006468,GO:0016301,GO:0042742
AT3G60170
AT3G60530	GATA transcription factor 4	GO:0000976,GO:0003700,GO:0005634,GO:0008270,GO:0009416,GO:0030154,GO:0045893
AT3G60550	cyclin p3;2	GO:0000079,GO:0010200,GO:0014070,GO:0019901,GO:0098542,GO:1901701
AT3G61190	BON association protein 1	GO:0005515,GO:0005543,GO:0005739,GO:0009266,GO:0009408,GO:0009409,GO:0009611,GO:0009751,GO:0016020,GO:0019725,GO:0031348
AT3G61470	photosystem I light harvesting complex gene 2	GO:0005515,GO:0005829,GO:0009409,GO:0009416,GO:0009507,GO:0009534,GO:0009535,GO:0009579,GO:0009644,GO:0009645,GO:0009768,GO:0009782,GO:0016168
AT3G61640	arabinogalactan protein 20	GO:0005886,GO:0007165,GO:0009414,GO:0010200,GO:0031225,GO:0048589,GO:0098542,GO:1901701
AT3G62100	indole-3-acetic acid inducible 30	GO:0000976,GO:0003700,GO:0005515,GO:0005634,GO:0006355,GO:0009630,GO:0009733,GO:0010262,GO:0048364
AT3G62410	CP12 domain-containing protein 2	GO:0005507,GO:0005515,GO:0005829,GO:0009416,GO:0009507,GO:0009570,GO:0009744,GO:0016151,GO:0018316,GO:0019253,GO:0032991,GO:0034605,GO:0070417,GO:0071454,GO:0080153
AT4G00165	Bifunctional inhibitor/lipid-transfer protein/seed storage 2S albumin superfamily protein	GO:0003674,GO:0005576,GO:0033013
AT4G00970	cysteine-rich RLK (RECEPTOR-like protein kinase) 41	GO:0004672,GO:0004674,GO:0005886,GO:0006468,GO:0009507
AT4G01250	WRKY family transcription factor	GO:0000976,GO:0003700,GO:0005634,GO:0006355,GO:0010150,GO:0071456
AT4G01760	Cysteine/Histidine-rich C1 domain family protein	GO:0003674,GO:0005634,GO:0048589
AT4G01985		GO:0003674,GO:0005575,GO:0006970,GO:0009737
AT4G02170		GO:0003674,GO:0005575,GO:0008150
AT4G02200	Drought-responsive family protein	GO:0005634,GO:0007165,GO:0009414,GO:0009620,GO:0010200,GO:0031347,GO:0033993,GO:0042742,GO:0071310,GO:0097305,GO:1901701
AT4G02770	photosystem I subunit D-1	GO:0003729,GO:0005515,GO:0005829,GO:0009507,GO:0009534,GO:0009535,GO:0009538,GO:0009579,GO:0009941,GO:0010287,GO:0140547
AT4G03650
AT4G03745
AT4G03770
AT4G03790
AT4G03840
AT4G03860
AT4G03981
AT4G04145
AT4G04165
AT4G04220	receptor like protein 46	GO:0005886,GO:0007165,GO:0016301
AT4G04420
AT4G04495
AT4G04520
AT4G04570	cysteine-rich RLK (RECEPTOR-like protein kinase) 40	GO:0004672,GO:0004674,GO:0005886,GO:0006468,GO:0016301
AT4G04655
AT4G04925		GO:0003674,GO:0005739,GO:0008150
AT4G05582
AT4G05585
AT4G05634
AT4G06477
AT4G06487
AT4G06500
AT4G06506
AT4G06510
AT4G06522
AT4G06538
AT4G06546
AT4G06548
AT4G06550
AT4G06554
AT4G06558
AT4G06582
AT4G06592
AT4G06594
AT4G06597
AT4G06602
AT4G06603
AT4G06604
AT4G06626
AT4G06628
AT4G06642
AT4G06656
AT4G06660
AT4G06664
AT4G06670
AT4G06699
AT4G06704
AT4G06708
AT4G06712
AT4G06714
AT4G06720
AT4G06752
AT4G07334
AT4G07516
AT4G07517
AT4G07522
AT4G07600
AT4G07668
AT4G07736
AT4G07755
AT4G07830
AT4G07856
AT4G07868		GO:0003674,GO:0005739,GO:0008150
AT4G07920
AT4G07931
AT4G08040	1-aminocyclopropane-1-carboxylate synthase 11	GO:0005515,GO:0005737,GO:0006520,GO:0008483,GO:0009693,GO:0016847,GO:0030170
AT4G08050
AT4G08060
AT4G08095
AT4G08100
AT4G08105
AT4G08108
AT4G08113
AT4G08114
AT4G08138
AT4G08145
AT4G08333
AT4G08490
AT4G08590	ORTHRUS-like	GO:0004842,GO:0005634,GO:0005737,GO:0008327,GO:0010216,GO:0010424,GO:0010428,GO:0010429,GO:0016567,GO:0042393,GO:0061630
AT4G08650
AT4G08660
AT4G08680
AT4G08770	Peroxidase superfamily protein	GO:0000325,GO:0005576,GO:0006979,GO:0020037,GO:0045926
AT4G08780	Peroxidase superfamily protein	GO:0000325,GO:0005576,GO:0006979,GO:0019748,GO:0020037
AT4G08830
AT4G08890
AT4G08950	Phosphate-responsive 1 family protein	GO:0003674,GO:0005576,GO:0005618,GO:0005794,GO:0009505,GO:0009741
AT4G10580
AT4G10830
AT4G11280	1-aminocyclopropane-1-carboxylic acid (acc) synthase 6	GO:0005515,GO:0005737,GO:0006520,GO:0006979,GO:0008483,GO:0009611,GO:0009612,GO:0009693,GO:0009723,GO:0009733,GO:0009753,GO:0010087,GO:0016847,GO:0030170,GO:0042802,GO:0051301
AT4G11290	Peroxidase superfamily protein	GO:0004601,GO:0005576,GO:0006950,GO:0006979,GO:0009505,GO:0020037,GO:0099503
AT4G11375
AT4G11470	cysteine-rich RLK (RECEPTOR-like protein kinase) 31	GO:0004674,GO:0005576,GO:0005886,GO:0006468,GO:0042742
AT4G12275
AT4G12470	azelaic acid induced 1	GO:0005515,GO:0005576,GO:0005783,GO:0009506,GO:0009507,GO:0009627,GO:0009631,GO:0009682,GO:0009707,GO:0043621,GO:0048046,GO:0050832,GO:0070417
AT4G12480	Bifunctional inhibitor/lipid-transfer protein/seed storage 2S albumin superfamily protein	GO:0005576,GO:0005783,GO:0009409,GO:0009505,GO:0009506,GO:0009651,GO:0009682,GO:0009707,GO:0009737,GO:0050832,GO:0099503
AT4G12740	HhH-GPD base excision DNA repair family protein	GO:0000701,GO:0005634,GO:0006284,GO:0006298,GO:0009888,GO:0032357,GO:0034039,GO:0035485,GO:0048869,GO:0051301
AT4G13390	Proline-rich extensin-like family protein	GO:0005199,GO:0005575,GO:0009664
AT4G13395	ROTUNDIFOLIA like 12	GO:0003674,GO:0005739,GO:0005886,GO:0008285,GO:0009266,GO:0009414,GO:0009611,GO:0009651,GO:0009737,GO:0009753,GO:0009873,GO:0010200,GO:0014070,GO:0031347,GO:0042742,GO:0048367,GO:0050832,GO:0071456,GO:1901701
AT4G13820	Leucine-rich repeat (LRR) family protein	GO:0005576,GO:0007165,GO:0016301
AT4G14370	Disease resistance protein (TIR-NBS-LRR class) family	GO:0002237,GO:0002376,GO:0003953,GO:0005737,GO:0006952,GO:0006970,GO:0007165,GO:0009611,GO:0009751,GO:0009755,GO:0010035,GO:0010150,GO:0010200,GO:0031347,GO:0035091,GO:0042742,GO:0043531,GO:0048523,GO:0050832
AT4G14400	ankyrin repeat family protein	GO:0005737,GO:0005887,GO:0008219,GO:0009416,GO:0009615,GO:0009617,GO:0009751,GO:0016020,GO:0016567,GO:0030176,GO:0042742,GO:0050826,GO:0071446,GO:1900150,GO:1900426,GO:1902290,GO:2000031
AT4G14610
AT4G15096		GO:0003674,GO:0005739,GO:0008150
AT4G15290	Cellulose synthase family protein	GO:0005794,GO:0005886,GO:0009833,GO:0016757,GO:0016759,GO:0016760,GO:0030244,GO:0048767,GO:0051753
AT4G15590
AT4G15670	Thioredoxin superfamily protein	GO:0005515,GO:0005737,GO:0042742,GO:0097573
AT4G16820	alpha/beta-Hydrolases superfamily protein	GO:0002376,GO:0004620,GO:0004806,GO:0005576,GO:0007165,GO:0008970,GO:0009507,GO:0019748,GO:0031347,GO:0042742,GO:0047714,GO:0050832,GO:0071310,GO:1901698,GO:1901701
AT4G16980	arabinogalactan-protein family	GO:0009642,GO:0009888,GO:0010015,GO:0030154,GO:0048589
AT4G17450
AT4G17490	ethylene responsive element binding factor 6	GO:0000302,GO:0000976,GO:0003700,GO:0005515,GO:0005622,GO:0005634,GO:0006355,GO:0009624,GO:0009644,GO:0009873,GO:0010087,GO:0051301
AT4G19130	Replication factor-A protein 1-related	GO:0000724,GO:0003684,GO:0005634,GO:0005662,GO:0006268,GO:0006289,GO:0007004,GO:0008270,GO:0043047,GO:0051321
AT4G20080	Calcium-dependent lipid-binding (CaLB domain) plant phosphoribosyltransferase family protein	GO:0005634,GO:0005783
AT4G20490
AT4G20510
AT4G20725
AT4G20830	FAD-binding Berberine family protein	GO:0005739,GO:0005773,GO:0005829,GO:0005886,GO:0006979,GO:0009505,GO:0009506,GO:0009507,GO:0016899,GO:0048046,GO:0050832,GO:0071949
AT4G21280	photosystem II subunit QA	GO:0003729,GO:0005509,GO:0005829,GO:0009416,GO:0009507,GO:0009534,GO:0009535,GO:0009543,GO:0009570,GO:0009579,GO:0009654,GO:0009767,GO:0015994,GO:0018119,GO:0019898,GO:0031977,GO:0042440,GO:0045156
AT4G21605
AT4G22040
AT4G22415
AT4G22470	protease inhibitor/seed storage/lipid transfer protein (LTP) family protein	GO:0003674,GO:0005886,GO:0009506,GO:0098542
AT4G22520	Bifunctional inhibitor/lipid-transfer protein/seed storage 2S albumin superfamily protein	GO:0003674,GO:0005576,GO:0008150
AT4G23130	cysteine-rich RLK (RECEPTOR-like protein kinase) 5	GO:0004674,GO:0005886,GO:0006468,GO:0009507,GO:0009751,GO:0012501,GO:0016301,GO:0042742
AT4G23140	cysteine-rich RLK (RECEPTOR-like protein kinase) 6	GO:0000302,GO:0004672,GO:0004674,GO:0005515,GO:0005829,GO:0005886,GO:0006468,GO:0009507,GO:0016301,GO:0042742
AT4G23170	receptor-like protein kinase-related family protein	GO:0003674,GO:0005576,GO:0009627,GO:0009751,GO:0012501,GO:0048046,GO:0099503
AT4G23210	cysteine-rich RLK (RECEPTOR-like protein kinase) 13	GO:0002237,GO:0004672,GO:0004674,GO:0005576,GO:0005886,GO:0006468,GO:0009626,GO:0016301,GO:0042742
AT4G23230	cysteine-rich RLK (RECEPTOR-like protein kinase) 15	GO:0004674,GO:0005829,GO:0005886,GO:0006468,GO:0016301,GO:0042742
AT4G23320	cysteine-rich RLK (RECEPTOR-like protein kinase) 24	GO:0006468,GO:0016301
AT4G23600	Tyrosine transaminase family protein	GO:0000325,GO:0004121,GO:0005737,GO:0005829,GO:0006520,GO:0008483,GO:0009058,GO:0009611,GO:0009737,GO:0009753,GO:0010188,GO:0030170,GO:0042538,GO:0048046
AT4G23610	Late embryogenesis abundant (LEA) hydroxyproline-rich glycoprotein family	GO:0002237,GO:0002682,GO:0003674,GO:0009414,GO:0009627,GO:0009651,GO:0009737,GO:0009751,GO:0010200,GO:0031347,GO:0042742,GO:0050832
AT4G24570	dicarboxylate carrier 2	GO:0005310,GO:0005739,GO:0006839,GO:0008272,GO:0015116,GO:0015117,GO:0015131,GO:0015140,GO:0015141,GO:0015297,GO:0015709,GO:0015729,GO:0035435,GO:0071422,GO:0071423,GO:0071456
AT4G25470	C-repeat/DRE binding factor 2	GO:0000976,GO:0003700,GO:0005515,GO:0005634,GO:0006355,GO:0009409,GO:0009631
AT4G25580	CAP160 protein	GO:0005737,GO:0006950,GO:0009506,GO:0009737
AT4G25810	xyloglucan endotransglycosylase 6	GO:0004553,GO:0005576,GO:0005618,GO:0005794,GO:0007165,GO:0009737,GO:0010411,GO:0016762,GO:0042546,GO:0071310
AT4G25835	P-loop containing nucleoside triphosphate hydrolases superfamily protein	GO:0003674,GO:0006778,GO:0009507,GO:0033014
AT4G26070	MAP kinase/ ERK kinase 1	GO:0000165,GO:0002237,GO:0004674,GO:0004708,GO:0005515,GO:0005634,GO:0005737,GO:0006468,GO:0009414,GO:0009507,GO:0009611,GO:0009875,GO:0042542,GO:0042742,GO:0098542
AT4G26090	NB-ARC domain-containing disease resistance protein	GO:0005515,GO:0005886,GO:0006952,GO:0009626,GO:0016045,GO:0042742,GO:0043531
AT4G26200	1-amino-cyclopropane-1-carboxylate synthase 7	GO:0005515,GO:0005737,GO:0006520,GO:0008483,GO:0009693,GO:0016847,GO:0030170,GO:0042802
AT4G26380	Cysteine/Histidine-rich C1 domain family protein	GO:0003674,GO:0005634,GO:0019760,GO:0098542
AT4G26530	Aldolase superfamily protein	GO:0003729,GO:0004332,GO:0005515,GO:0005737,GO:0005829,GO:0006094,GO:0006096,GO:0030388
AT4G27210
AT4G27280	Calcium-binding EF-hand family protein	GO:0005509,GO:0005515,GO:0005886,GO:0009733,GO:0071456
AT4G27440	protochlorophyllide oxidoreductase B	GO:0003729,GO:0005515,GO:0005829,GO:0009507,GO:0009534,GO:0009535,GO:0009723,GO:0009941,GO:0015995,GO:0016630
AT4G27652		GO:0002376,GO:0003674,GO:0006979,GO:0009414,GO:0009611,GO:0009651,GO:0009737,GO:0009751,GO:0009873,GO:0010200,GO:0031347,GO:0042742,GO:0044248,GO:0050832
AT4G27654		GO:0003674,GO:0005739,GO:0006979,GO:0009266,GO:0009414,GO:0009611,GO:0009737,GO:0009873,GO:0010200,GO:0031347,GO:0044281,GO:0098542
AT4G27657		GO:0003674,GO:0005739,GO:0006979,GO:0009266,GO:0009414,GO:0009611,GO:0009639,GO:0009651,GO:0009787,GO:0009873,GO:0010200,GO:0010628,GO:0014070,GO:0031328,GO:0031347,GO:0042742,GO:0050832,GO:0051173,GO:0051239,GO:0071456
AT4G27740	Yippee family putative zinc-binding protein	GO:0003674,GO:0005634,GO:0005886,GO:0009751,GO:0050832
AT4G28750	Photosystem I reaction centre subunit IV / PsaE protein	GO:0003729,GO:0005886,GO:0009416,GO:0009507,GO:0009534,GO:0009535,GO:0009538,GO:0009579,GO:0009941,GO:0010287,GO:0031324
AT4G28970
AT4G29610	Cytidine/deoxycytidylate deaminase family protein	GO:0004126,GO:0005634,GO:0005829,GO:0008270,GO:0009972
AT4G29905		GO:0005575,GO:0009642,GO:0043436
AT4G30120	heavy metal atpase 3	GO:0005385,GO:0005524,GO:0005774,GO:0005886,GO:0015086,GO:0015662,GO:0019829,GO:0046872,GO:0071585
AT4G30290	xyloglucan endotransglucosylase/hydrolase 19	GO:0005576,GO:0010411,GO:0016762,GO:0042546,GO:0051301,GO:0071365
AT4G30300	non-intrinsic ABC protein 15	GO:0000054,GO:0005506,GO:0005524,GO:0005739,GO:0006413,GO:0006415,GO:0022857,GO:0043024
AT4G31970	cytochrome P450, family 82, subfamily C, polypeptide 2	GO:0004497,GO:0005506,GO:0006952,GO:0009507,GO:0020037,GO:0071456,GO:0098542,GO:0106149
AT4G32280	indole-3-acetic acid inducible 29	GO:0003700,GO:0005515,GO:0005634,GO:0006355,GO:0009635,GO:0009733,GO:0010114,GO:0010218,GO:0010583
AT4G33050	calmodulin-binding family protein	GO:0005516,GO:0005634,GO:0005737,GO:0010119,GO:0010197
AT4G33666		GO:0003674,GO:0009266,GO:0009642,GO:0010035,GO:0014070,GO:0042742
AT4G33720	CAP (Cysteine-rich secretory proteins, Antigen 5, and Pathogenesis-related 1 protein) superfamily protein	GO:0003674,GO:0005576,GO:0005615,GO:0008150
AT4G34419		GO:0005634
AT4G36500		GO:0002682,GO:0003674,GO:0005739,GO:0006970,GO:0006979,GO:0009266,GO:0009414,GO:0009611,GO:0009737,GO:0009867,GO:0010200,GO:0031347,GO:0042742,GO:0048523,GO:0050832,GO:0071446
AT4G37409		GO:0003674,GO:0005739,GO:0009611,GO:0048638,GO:2000241
AT4G37610	BTB and TAZ domain protein 5	GO:0005516,GO:0005634,GO:0005737,GO:0006355,GO:0009409,GO:0009733,GO:0009751,GO:0016567,GO:0042542
AT4G37705
AT4G37710	VQ motif-containing protein	GO:0005515,GO:0005634,GO:0071456
AT4G37800	xyloglucan endotransglucosylase/hydrolase 7	GO:0004553,GO:0005576,GO:0010411,GO:0016762,GO:0042546,GO:0044085,GO:0071669
AT4G38215	other RNA	GO:0003674,GO:0005575,GO:0008150
AT4G38550	Arabidopsis phospholipase-like protein (PEARLI 4) family	GO:0002237,GO:0002682,GO:0005634,GO:0005737,GO:0005886,GO:0009611,GO:0009753,GO:0009755,GO:0009863,GO:0010200,GO:0010565,GO:0019760,GO:0019762,GO:0031347,GO:0032787,GO:0033036,GO:0033993,GO:0042343,GO:0042430,GO:0042742,GO:0044248,GO:0048523,GO:0050832,GO:0052545,GO:1901565,GO:1901615
AT4G38560	Arabidopsis phospholipase-like protein (PEARLI 4) family	GO:0003682,GO:0005634,GO:0034087,GO:0071169,GO:0090694,GO:1990414
AT4G39580	Galactose oxidase/kelch repeat superfamily protein	GO:0002376,GO:0003674,GO:0005737,GO:0006970,GO:0009414,GO:0009627,GO:0009737,GO:0009751,GO:0009755,GO:0010200,GO:0031347,GO:0042742,GO:0050832,GO:1901701
AT4G40090	arabinogalactan protein 3	GO:0005886,GO:0007275
AT5G01140	Protein of unknown function (DUF674)	GO:0003674,GO:0005575,GO:0008150
AT5G01180	peptide transporter 5	GO:0005634,GO:0005886,GO:0009860,GO:0042937,GO:0042938
AT5G01185
AT5G01540	lectin receptor kinase a4.1	GO:0002221,GO:0002229,GO:0004675,GO:0005515,GO:0005576,GO:0005886,GO:0006468,GO:0009737,GO:0009738,GO:0009845,GO:0016301,GO:0042742
AT5G01730	SCAR family protein 4	GO:0005515,GO:0005737,GO:0009507,GO:0010287,GO:0030036,GO:0031209,GO:0034237,GO:0051127,GO:0071933,GO:2000601
AT5G03350	Legume lectin family protein	GO:0005576,GO:0005618,GO:0005886,GO:0009617,GO:0009627,GO:0048046,GO:0071446
AT5G03720	heat shock transcription factor A3	GO:0000978,GO:0003677,GO:0003700,GO:0005515,GO:0005634,GO:0006355,GO:0006357,GO:0009408,GO:0034605
AT5G04960	Plant invertase/pectin methylesterase inhibitor superfamily	GO:0005739,GO:0030599,GO:0042545,GO:0045490,GO:0046910,GO:1902066
AT5G05190	Protein of unknown function (DUF3133)	GO:0005515,GO:0005634,GO:0005768,GO:0005886,GO:0009620,GO:0009863,GO:0030100,GO:1900150
AT5G05860	UDP-glucosyl transferase 76C2	GO:0009690,GO:0016757,GO:0042631,GO:0047807,GO:0048316,GO:0080043,GO:0080044,GO:0080062,GO:1900000,GO:1901527
AT5G06320	NDR1/HIN1-like 3	GO:0000325,GO:0003729,GO:0005515,GO:0005739,GO:0005794,GO:0005886,GO:0009506,GO:0009611,GO:0009617,GO:0009751,GO:0042742,GO:0046658,GO:0051607,GO:0071456
AT5G06540	Pentatricopeptide repeat (PPR) superfamily protein	GO:0005739,GO:0008270,GO:0009793
AT5G06640	Proline-rich extensin-like family protein	GO:0005199,GO:0005575,GO:0009664
AT5G07215
AT5G07505
AT5G08330	TCP family transcription factor	GO:0003700,GO:0005515,GO:0005634,GO:0006355,GO:0042752,GO:0042753,GO:0043433,GO:0043565
AT5G08760		GO:0003674,GO:0005576,GO:0005783,GO:0005794,GO:0005886,GO:0009751
AT5G09570	Cox19-like CHCH family protein	GO:0003674,GO:0005634,GO:0005739,GO:0007005,GO:0009628
AT5G10250	Phototropic-responsive NPH3 family protein	GO:0003674,GO:0005575,GO:0010087,GO:0010305,GO:0010588,GO:0016567,GO:0048367,GO:0080022
AT5G13210	Uncharacterised conserved protein UCP015417, vWA	GO:0003674,GO:0009266,GO:0009507,GO:0009611,GO:0009737,GO:0009753,GO:0010035,GO:0010200,GO:0098542
AT5G13485
AT5G14810
AT5G15870	glycosyl hydrolase family 81 protein	GO:0005575,GO:0006979,GO:0009751,GO:0009755,GO:0010015,GO:0010035,GO:0010200,GO:0031347,GO:0042742,GO:0048522,GO:0050832,GO:0052861,GO:0052862,GO:0071695,GO:0090558,GO:0097305,GO:1901701
AT5G15995
AT5G17125
AT5G17350		GO:0003674,GO:0009507,GO:0009620
AT5G18633
AT5G19220	ADP glucose pyrophosphorylase large subunit 1	GO:0005978,GO:0008878,GO:0009507,GO:0009570,GO:0009941,GO:0019252
AT5G19250	Glycoprotein membrane precursor GPI-anchored	GO:0003674,GO:0005576,GO:0006790,GO:0009536,GO:0009751,GO:0031225,GO:0031347,GO:0042742,GO:0046658,GO:0050832,GO:0071407
AT5G19520	mechanosensitive channel of small conductance-like 9	GO:0005634,GO:0005886,GO:0006820,GO:0008381,GO:0050982
AT5G19600	sulfate transporter 3;5	GO:0005887,GO:0008271,GO:0009507,GO:0015116,GO:0015301,GO:1902358
AT5G19940	Plastid-lipid associated protein PAP / fibrillin family protein	GO:0009507,GO:0009534,GO:0009536,GO:0009579,GO:0009645,GO:0009941,GO:0010287,GO:0015995,GO:0044248,GO:1901575
AT5G20780
AT5G21960	Integrase-type DNA-binding superfamily protein	GO:0003700,GO:0005634,GO:0006355,GO:0006979,GO:0009414,GO:0009611,GO:0009620,GO:0009755,GO:0010200,GO:0033993,GO:0042742,GO:0045087,GO:0097305,GO:0098542,GO:1901701
AT5G22355	Cysteine/Histidine-rich C1 domain family protein	GO:0003674,GO:0005634,GO:0048364
AT5G22390	Protein of unknown function (DUF3049)	GO:0003674,GO:0005634,GO:0009416,GO:0009611,GO:0009737,GO:0009755,GO:0010243,GO:0015995,GO:1901701
AT5G22530		GO:0003674,GO:0005575,GO:0097501
AT5G24210	alpha/beta-Hydrolases superfamily protein	GO:0005634,GO:0006629,GO:0016298,GO:0042742
AT5G24640		GO:0003674,GO:0005634,GO:0009414,GO:0009737
AT5G24915
AT5G25440	Protein kinase superfamily protein	GO:0002757,GO:0004672,GO:0005515,GO:0005524,GO:0005634,GO:0005737,GO:0005886,GO:0006468,GO:0009506,GO:0046777,GO:1900426
AT5G26170	WRKY DNA-binding protein 50	GO:0003700,GO:0005634,GO:0006355,GO:0009867,GO:0043565,GO:0050832
AT5G26200	Mitochondrial substrate carrier family protein	GO:0009507,GO:0009637,GO:0043436,GO:0055085
AT5G26230		GO:0005634,GO:0005829,GO:0005886,GO:0009536,GO:0009741,GO:0019210
AT5G26236
AT5G26345
AT5G26582
AT5G26920	Cam-binding protein 60-like G	GO:0002229,GO:0002237,GO:0003700,GO:0005516,GO:0005634,GO:0006355,GO:0009507,GO:0009617,GO:0009620,GO:0009697,GO:0009789,GO:0010112,GO:0010224,GO:0042742,GO:0043565,GO:0071219,GO:0071456,GO:0080142,GO:1902584
AT5G27060	receptor like protein 53	GO:0005576,GO:0007165,GO:0016301
AT5G27420	carbon/nitrogen insensitive 1	GO:0004842,GO:0009507,GO:0009737,GO:0016020,GO:0016567,GO:0042742,GO:0043562,GO:0071456,GO:0098542
AT5G27845
AT5G27885
AT5G27902
AT5G27905
AT5G27965
AT5G28165
AT5G28253
AT5G28263
AT5G28280
AT5G28415
AT5G28468
AT5G28523
AT5G28526
AT5G28545
AT5G28580
AT5G28605
AT5G28675
AT5G28696
AT5G28715
AT5G28776
AT5G28845
AT5G28865
AT5G28892
AT5G28923
AT5G29015
AT5G29022
AT5G29056
AT5G29075
AT5G29100
AT5G29380
AT5G29571
AT5G29580
AT5G29591
AT5G29646
AT5G29975
AT5G30102
AT5G30269
AT5G30584
AT5G31719
AT5G31804
AT5G32002
AT5G32060
AT5G32103
AT5G32136
AT5G32228
AT5G32293
AT5G32306
AT5G32345
AT5G32358
AT5G32404
AT5G32426
AT5G32481
AT5G32495
AT5G32518
AT5G32521
AT5G32621
AT5G32630
AT5G32825
AT5G33234
AT5G33252
AT5G33256
AT5G33306
AT5G33310
AT5G33389
AT5G33428
AT5G33442
AT5G33533
AT5G34833
AT5G34849
AT5G34851
AT5G34856
AT5G34864
AT5G34865
AT5G35025
AT5G35113
AT5G35145
AT5G35190	proline-rich extensin-like family protein	GO:0005199,GO:0005575,GO:0009664
AT5G35331
AT5G35354
AT5G35416
AT5G35480		GO:0003674,GO:0005575,GO:0008150
AT5G35495
AT5G35575
AT5G35606
AT5G35660	Glycine-rich protein family	GO:0003674,GO:0005575,GO:0008150
AT5G35735	Auxin-responsive family protein	GO:0002682,GO:0009409,GO:0009414,GO:0009611,GO:0009651,GO:0009737,GO:0009751,GO:0009753,GO:0009755,GO:0010200,GO:0031347,GO:0042742,GO:0044248,GO:0050832,GO:0071456,GO:1901575,GO:1901701
AT5G35756
AT5G35935
AT5G36125
AT5G36296
AT5G36825
AT5G36905
AT5G36935
AT5G36960		GO:0003674,GO:0005575,GO:0008150
AT5G36970	NDR1/HIN1-like 25	GO:0003674,GO:0005634,GO:0009863,GO:0098542
AT5G37125
AT5G37210	Cysteine/Histidine-rich C1 domain family protein	GO:0003674,GO:0005575,GO:0008150
AT5G37383
AT5G37490	ARM repeat superfamily protein	GO:0004842,GO:0005737,GO:0016567
AT5G37665
AT5G38192
AT5G38250	Protein kinase family protein	GO:0004674,GO:0005886,GO:0006468,GO:0016310,GO:0030247
AT5G38365
AT5G38383
AT5G38430	Ribulose bisphosphate carboxylase (small chain) family protein	GO:0003729,GO:0006091,GO:0009266,GO:0009507,GO:0009536,GO:0009570,GO:0009579,GO:0009941,GO:0042742,GO:0048046
AT5G38700		GO:0003674,GO:0005575,GO:0009414,GO:0009617,GO:0009620,GO:0009753,GO:0010200,GO:0031347,GO:0098542
AT5G38705
AT5G38820	Transmembrane amino acid transporter family protein	GO:0003333,GO:0015171
AT5G38870
AT5G38930	RmlC-like cupins superfamily protein	GO:0005576,GO:0005618,GO:0008150,GO:0030145
AT5G39155
AT5G39245
AT5G39480	F-box family protein	GO:0003674,GO:0008150,GO:0009536
AT5G39670	Calcium-binding EF-hand family protein	GO:0005509,GO:0005575,GO:1900425
AT5G40605
AT5G41740	Disease resistance protein (TIR-NBS-LRR class) family	GO:0002237,GO:0002682,GO:0003953,GO:0005634,GO:0006952,GO:0007165,GO:0009266,GO:0009414,GO:0009507,GO:0009611,GO:0009627,GO:0009651,GO:0009737,GO:0009751,GO:0009755,GO:0010200,GO:0031347,GO:0042742,GO:0043531,GO:0048367,GO:0050832
AT5G41835
AT5G43105
AT5G43240	Protein of unknown function (DUF674)	GO:0003674,GO:0005634,GO:0008150
AT5G43415
AT5G44020	HAD superfamily, subfamily IIIB acid phosphatase	GO:0000325,GO:0003993,GO:0005576,GO:0006778,GO:0009506,GO:0009536,GO:0009642,GO:0009826,GO:0010015,GO:0030154,GO:0032787,GO:0044255,GO:0048589,GO:0048767,GO:0090558
AT5G44255
AT5G44570		GO:0003674,GO:0005576,GO:0005783,GO:0009507,GO:0031930
AT5G44575		GO:0002376,GO:0003674,GO:0005576,GO:0005739,GO:0005783,GO:0009611,GO:0009751,GO:0042742,GO:0044550,GO:0050832
AT5G44582		GO:0003674,GO:0005576,GO:0005783,GO:0008150
AT5G44690		GO:0003674,GO:0005634,GO:0008150
AT5G45340	cytochrome P450, family 707, subfamily A, polypeptide 3	GO:0004497,GO:0005506,GO:0005576,GO:0009414,GO:0009507,GO:0009639,GO:0009687,GO:0010295,GO:0016125,GO:0016491,GO:0016709,GO:0020037,GO:0046345,GO:0071456
AT5G45605
AT5G45630	Protein of unknown function, DUF584	GO:0003674,GO:0005634,GO:0009414,GO:0009617,GO:0009651,GO:0048316,GO:0048609,GO:0071456
AT5G45830	delay of germination 1	GO:0005515,GO:0005634,GO:0006351,GO:0009738,GO:0010162,GO:0010182,GO:0042802,GO:0043565,GO:2000033
AT5G46710	PLATZ transcription factor family protein	GO:0003674,GO:0005634,GO:0005739,GO:0005975,GO:0006970,GO:0009611,GO:0009617,GO:0009737,GO:0010243,GO:0098542
AT5G46730	glycine-rich protein	GO:0003674,GO:0009888
AT5G47220	ethylene responsive element binding factor 2	GO:0000976,GO:0003677,GO:0003700,GO:0005622,GO:0005634,GO:0006355,GO:0009864,GO:0009873,GO:0010087,GO:0045893,GO:0051301
AT5G47230	ethylene responsive element binding factor 5	GO:0000976,GO:0003677,GO:0003700,GO:0005622,GO:0005634,GO:0006355,GO:0009409,GO:0009733,GO:0009873,GO:0045893
AT5G47380	Protein of unknown function, DUF547	GO:0003674,GO:0005634,GO:0009416,GO:0009892,GO:0042546,GO:0071669
AT5G47815
AT5G47850	CRINKLY4 related 4	GO:0002237,GO:0002376,GO:0004672,GO:0004674,GO:0005576,GO:0006468,GO:0006970,GO:0009415,GO:0009627,GO:0009751,GO:0010200,GO:0016301,GO:0031347,GO:0042742,GO:0042803,GO:0050832
AT5G48657	defense protein-related	GO:0003674,GO:0005634,GO:0005886,GO:0006979,GO:0007165,GO:0009404,GO:0009627,GO:0009888,GO:0010015,GO:0010200,GO:0014070,GO:0019760,GO:0031347,GO:0042430,GO:0042742,GO:0043436,GO:0044248,GO:0050832,GO:0090558,GO:0098542
AT5G49150	gamete expressed 2	GO:0005576,GO:0005634,GO:0005887,GO:0030036,GO:0048235,GO:0051015,GO:0061936
AT5G50540		GO:0003674,GO:0005739,GO:0010227
AT5G50645
AT5G51190	Integrase-type DNA-binding superfamily protein	GO:0000976,GO:0003700,GO:0005634,GO:0006355,GO:0009408
AT5G51390		GO:0003674,GO:0005739,GO:0009416,GO:1901698
AT5G51790	basic helix-loop-helix (bHLH) DNA-binding superfamily protein	GO:0000977,GO:0000981,GO:0003700,GO:0005634,GO:0006355,GO:0006357,GO:0046983,GO:0090575
AT5G52750	Heavy metal transport/detoxification superfamily protein	GO:0002237,GO:0002682,GO:0003674,GO:0005634,GO:0006970,GO:0009415,GO:0009611,GO:0009627,GO:0009751,GO:0010200,GO:0031347,GO:0042742,GO:0048827,GO:0050832
AT5G52760	Copper transport protein family	GO:0002237,GO:0002376,GO:0005634,GO:0009751,GO:0010200,GO:0031347,GO:0042742,GO:0050832
AT5G54190	protochlorophyllide oxidoreductase A	GO:0003729,GO:0005515,GO:0009507,GO:0009534,GO:0009640,GO:0009647,GO:0009723,GO:0009941,GO:0015995,GO:0016630
AT5G54270	light-harvesting chlorophyll B-binding protein 3	GO:0005515,GO:0009416,GO:0009507,GO:0009517,GO:0009534,GO:0009535,GO:0009536,GO:0009579,GO:0009635,GO:0009644,GO:0009737,GO:0009768,GO:0009769,GO:0010119,GO:0015979,GO:0042651
AT5G54410		GO:0003674,GO:0005634,GO:0008150
AT5G54490	pinoid-binding protein 1	GO:0005509,GO:0005515,GO:0005634,GO:0009733,GO:0071456
AT5G54610	ankyrin	GO:0009751,GO:0045087
AT5G55460	Bifunctional inhibitor/lipid-transfer protein/seed storage 2S albumin superfamily protein	GO:0005504,GO:0009627
AT5G55875
AT5G56960	basic helix-loop-helix (bHLH) DNA-binding family protein	GO:0003700,GO:0005634,GO:0006355,GO:0046983
AT5G57126
AT5G57560	Xyloglucan endotransglucosylase/hydrolase family protein	GO:0004553,GO:0005618,GO:0005794,GO:0009408,GO:0009409,GO:0009507,GO:0009612,GO:0009664,GO:0009733,GO:0009741,GO:0010411,GO:0016762,GO:0042546,GO:0071456,GO:0099503
AT5G57620	myb domain protein 36	GO:0000976,GO:0003700,GO:0005634,GO:0008285,GO:0030154,GO:0035987,GO:0045597,GO:0045892,GO:0045893,GO:0048226,GO:0050801,GO:2000067
AT5G58630		GO:0003674,GO:0009507,GO:0009755,GO:0048367,GO:0048507
AT5G59070	UDP-Glycosyltransferase superfamily protein	GO:0003674,GO:0005768,GO:0005794,GO:0005802,GO:0008150
AT5G59090	subtilase 4.12	GO:0004252,GO:0005576,GO:0005634,GO:0005737,GO:0009753,GO:0048046
AT5G59250	Major facilitator superfamily protein	GO:0005355,GO:0009507,GO:0009536,GO:0009941,GO:0015144,GO:1904659
AT5G59550	zinc finger (C3HC4-type RING finger) family protein	GO:0004842,GO:0005634,GO:0005737,GO:0009414,GO:0009737,GO:0016567,GO:0051865,GO:0061630
AT5G59660	Leucine-rich repeat protein kinase family protein	GO:0004672,GO:0005575,GO:0006468,GO:0007165,GO:0016301,GO:0016310
AT5G59760	Protein of unknown function (DUF1635)	GO:0003674,GO:0005575,GO:0008150
AT5G59820	C2H2-type zinc finger family protein	GO:0000976,GO:0003700,GO:0005634,GO:0006950,GO:0006979,GO:0009408,GO:0009409,GO:0009416,GO:0009611,GO:0009631,GO:0009643,GO:0010200,GO:0010224,GO:0042538,GO:0071456
AT5G60800	Heavy metal transport/detoxification superfamily protein	GO:0005634,GO:0005730,GO:0005886,GO:0008270,GO:0009910
AT5G60900	receptor-like protein kinase 1	GO:0002237,GO:0002682,GO:0004674,GO:0005516,GO:0005576,GO:0006468,GO:0007165,GO:0009627,GO:0009751,GO:0031347,GO:0042742,GO:0050832,GO:0071407,GO:1901701
AT5G61260	Plant calmodulin-binding protein-related	GO:0005516,GO:0005634,GO:0008150
AT5G61600	ethylene response factor 104	GO:0000976,GO:0003700,GO:0005515,GO:0005634,GO:0010087,GO:0045893,GO:0050832,GO:0051301
AT5G62040	PEBP (phosphatidylethanolamine-binding protein) family protein	GO:0005737,GO:0009908,GO:0010228
AT5G62280	Protein of unknown function (DUF1442)	GO:0003674,GO:0005575,GO:0006629,GO:0006996,GO:0010015,GO:0071369,GO:0090558,GO:1901615
AT5G64310	arabinogalactan protein 1	GO:0002376,GO:0005886,GO:0006996,GO:0009408,GO:0009620,GO:0009755,GO:0009863,GO:0010200,GO:0031225,GO:0031347,GO:0098542,GO:1903046
AT5G65320	basic helix-loop-helix (bHLH) DNA-binding superfamily protein	GO:0000978,GO:0000981,GO:0003700,GO:0005634,GO:0006355,GO:0006357,GO:0046983
AT5G65880		GO:0003674,GO:0005575,GO:0008150
AT5G66070	RING/U-box superfamily protein	GO:0005634,GO:0005886,GO:0009788,GO:0061630
AT5G66570	PS II oxygen-evolving complex 1	GO:0003729,GO:0005515,GO:0008266,GO:0009507,GO:0009534,GO:0009535,GO:0009536,GO:0009543,GO:0009570,GO:0009579,GO:0009654,GO:0010205,GO:0010207,GO:0010242,GO:0010287,GO:0019684,GO:0031977,GO:0035304,GO:0042549,GO:0048046,GO:0055035
AT5G66640	DA1-related protein 3	GO:0002237,GO:0002682,GO:0005634,GO:0009611,GO:0010200,GO:0014070,GO:0031347,GO:0042742,GO:0043130,GO:0050832
AT5G66675	Protein of unknown function (DUF677)	GO:0003674,GO:0005634,GO:0006979,GO:0009409,GO:0009414,GO:0009611,GO:0009755,GO:0010200,GO:0031347,GO:0033993,GO:0042742,GO:0050832,GO:0071407,GO:0097305,GO:1901701
AT5G67190	DREB and EAR motif protein 2	GO:0000976,GO:0003700,GO:0005634,GO:0006355,GO:0009414,GO:0009637,GO:0009738,GO:0010162,GO:0010431
AT5G67450	zinc-finger protein 1	GO:0003677,GO:0003700,GO:0005634,GO:0006950,GO:0009409,GO:0042538,GO:0043565,GO:0045892
ATCG00420	NADH dehydrogenase subunit J	GO:0008137,GO:0009507,GO:0009970
ATCG00430	photosystem II reaction center protein G	GO:0008137,GO:0009060,GO:0009507,GO:0009536,GO:0015990,GO:0045271,GO:0045272
ATCG00440	NADH:ubiquinone/plastoquinone oxidoreductase, chain 3 protein	GO:0003954,GO:0005739,GO:0008137,GO:0009507,GO:0015979
ATCG00580	photosystem II reaction center protein E	GO:0009055,GO:0009507,GO:0009534,GO:0009535,GO:0009536,GO:0009539,GO:0009579,GO:0009654,GO:0009767,GO:0009769,GO:0020037
ATCG00710	photosystem II reaction center protein H	GO:0003729,GO:0009507,GO:0009534,GO:0009535,GO:0009536,GO:0009579,GO:0009654,GO:0009769,GO:0042301,GO:0050821
ATCG00870	Protein precursor Ycf15, putative, chloroplast	GO:0003674,GO:0006996,GO:0009507,GO:0050793
ATCG00890	NADH-Ubiquinone/plastoquinone (complex I) protein	GO:0006412,GO:0006996,GO:0008137,GO:0009507,GO:0042773
ATCG00900	Ribosomal protein S7p/S5e family protein	GO:0000312,GO:0003729,GO:0003735,GO:0006412,GO:0009507,GO:0009536
ATCG00950		GO:0000311,GO:0003735,GO:0006412
ATCG01210		GO:0000312,GO:0003674,GO:0043043
ATCG01230	ribosomal protein S12B	GO:0000312,GO:0003729,GO:0003735,GO:0005840,GO:0006412,GO:0009507,GO:0009536
ATCG01270	Protein precursor Ycf15, putative, chloroplast	GO:0003674,GO:0006996,GO:0009507,GO:2000026
ATMG00120		GO:0003674,GO:0005739,GO:0008150
ATMG00320		GO:0003674,GO:0005739,GO:0008150
ATMG01230		GO:0003674,GO:0005739,GO:0008150

## Sheet: Up genes (WT & quadruple)
GO enrichment analysis for genes upregulated in WT and quadruple under N-deficient condition
gene_id	description	GO_id
AT1G01305		GO:0003674,GO:0005739,GO:0008150
AT1G01310	CAP (Cysteine-rich secretory proteins, Antigen 5, and Pathogenesis-related 1 protein) superfamily protein	GO:0003674,GO:0005576,GO:0005615,GO:0030154,GO:0048638,GO:0051239,GO:2000241
AT1G01380	Homeodomain-like superfamily protein	GO:0000976,GO:0003700,GO:0005634,GO:0030154,GO:0080147,GO:1900033
AT1G01453		GO:0003674,GO:0009888,GO:0030154,GO:0048364,GO:0048589,GO:0071695,GO:1901565,GO:1905392
AT1G01460	Phosphatidylinositol-4-phosphate 5-kinase, core	GO:0005634,GO:0005886,GO:0016308,GO:0046854
AT1G01980	FAD-binding Berberine family protein	GO:0005794,GO:0005886,GO:0009505,GO:0009507,GO:0016899,GO:0048589,GO:0071949
AT1G02470	Polyketide cyclase/dehydrase and lipid transport superfamily protein	GO:0003674,GO:0009507,GO:0032787
AT1G02790	polygalacturonase 4	GO:0004650,GO:0005576,GO:0005975,GO:0047911
AT1G03050	ENTH/ANTH/VHS superfamily protein	GO:0000149,GO:0005545,GO:0005546,GO:0005634,GO:0005905,GO:0006900,GO:0009860,GO:0030136,GO:0032050,GO:0045334,GO:0072583,GO:0072659,GO:0090404,GO:0090406
AT1G03170	Protein of unknown function (DUF3049)	GO:0003674,GO:0005634,GO:0010075
AT1G03940	HXXXD-type acyl-transferase family protein	GO:0005737,GO:0009718,GO:0009753,GO:0009962,GO:0016747
AT1G04470	Protein of unknown function (DUF810)	GO:0003674,GO:0005575,GO:0008150
AT1G04540	Calcium-dependent lipid-binding (CaLB domain) family protein	GO:0003674,GO:0005575,GO:0006952,GO:0030154
AT1G05450	Bifunctional inhibitor/lipid-transfer protein/seed storage 2S albumin superfamily protein	GO:0003674,GO:0005739,GO:0005886,GO:0009617,GO:0031225,GO:0098542
AT1G05580	cation/H+ exchanger 23	GO:0005451,GO:0005634,GO:0005783,GO:0006812,GO:0006814,GO:0006885,GO:0010183,GO:0012505,GO:0015385,GO:0071805
AT1G06540		GO:0003674,GO:0008150,GO:0009507
AT1G08140	cation/H+ exchanger 6A	GO:0005451,GO:0005634,GO:0006812,GO:0006885,GO:0012505,GO:0015299,GO:0015385
AT1G08830	copper/zinc superoxide dismutase 1	GO:0004784,GO:0005507,GO:0005515,GO:0005634,GO:0005737,GO:0005829,GO:0006979,GO:0009651,GO:0010039,GO:0010193,GO:0019430,GO:0034599,GO:0035195,GO:0042742,GO:0046688,GO:0071280,GO:0071329,GO:0071457,GO:0071472,GO:0071484,GO:0071493
AT1G09400	FMN-linked oxidoreductases superfamily protein	GO:0005737,GO:0010181,GO:0016491
AT1G10620	Protein kinase superfamily protein	GO:0004674,GO:0005634,GO:0006468,GO:0016310
AT1G10770	Plant invertase/pectin methylesterase inhibitor superfamily protein	GO:0009860,GO:0030599,GO:0046910
AT1G11190	bifunctional nuclease i	GO:0000014,GO:0003676,GO:0004519,GO:0004521,GO:0005576,GO:0006308,GO:0008309,GO:0010150,GO:0016891,GO:0043765,GO:0080187,GO:0090502
AT1G11700	Protein of unknown function, DUF584	GO:0003674,GO:0005575,GO:0010114,GO:0043436,GO:0048646,GO:1901701
AT1G11765	Plant self-incompatibility protein S1 family	GO:0003674,GO:0005576,GO:0008150
AT1G11770	FAD-binding Berberine family protein	GO:0009505,GO:0009507,GO:0016899,GO:0071949
AT1G12200	Flavin-binding monooxygenase family protein	GO:0004499,GO:0005634,GO:0050660,GO:0050661,GO:0050832
AT1G12940	nitrate transporter2.5	GO:0005737,GO:0005886,GO:0009705,GO:0015112,GO:0015706,GO:0055085,GO:0071249
AT1G13970	Protein of unknown function (DUF1336)	GO:0003674,GO:0005739,GO:0009888,GO:0010015,GO:0048638,GO:2000241
AT1G14420	Pectate lyase family protein	GO:0005576,GO:0009664,GO:0016829,GO:0030570,GO:0045490
AT1G15405	other RNA
AT1G16950		GO:0005179,GO:0006970,GO:0006995,GO:0009739,GO:0048046,GO:0060359,GO:0090548,GO:1901698,GO:1902025,GO:2000280
AT1G17020	senescence-related gene 1	GO:0005737,GO:0010150,GO:0016682
AT1G17030		GO:0003674,GO:0005575,GO:0008150
AT1G17950	myb domain protein 52	GO:0000976,GO:0000978,GO:0000981,GO:0003700,GO:0005634,GO:0006355,GO:0009414,GO:0009737,GO:0009834,GO:1901347,GO:1901348,GO:1902074,GO:2000652
AT1G19500		GO:0003674,GO:0005576,GO:0030154
AT1G19630	cytochrome P450, family 722, subfamily A, polypeptide 1	GO:0004497,GO:0005506,GO:0005576,GO:0005739,GO:0007275,GO:0010268,GO:0016125,GO:0016132,GO:0016491,GO:0016705,GO:0020037
AT1G19940	glycosyl hydrolase 9B5	GO:0005576,GO:0008810,GO:0009832
AT1G20180	Protein of unknown function (DUF677)	GO:0003674,GO:0005739,GO:0006970,GO:0010150
AT1G21890	nodulin MtN21 /EamA-like transporter family protein	GO:0005739,GO:0005886,GO:0009507,GO:0019748,GO:0022857,GO:0031328
AT1G22160	Protein of unknown function (DUF581)	GO:0005634,GO:0005739,GO:0005829,GO:0009744,GO:0009749,GO:0019900,GO:0042594,GO:1905582
AT1G22990	Heavy metal transport/detoxification superfamily protein	GO:0005737,GO:0055073,GO:0071585
AT1G23350	Plant invertase/pectin methylesterase inhibitor superfamily protein	GO:0004857,GO:0009507,GO:0043086
AT1G24520	homolog of Brassica campestris pollen protein 1	GO:0003674,GO:0005886,GO:0031225,GO:0048235
AT1G24881	F-box family protein	GO:0003674,GO:0005739,GO:0048316
AT1G25240	ENTH/VHS/GAT family protein	GO:0000149,GO:0005545,GO:0005546,GO:0005737,GO:0005905,GO:0006900,GO:0030136,GO:0032050,GO:0072583
AT1G25330	basic helix-loop-helix (bHLH) DNA-binding superfamily protein	GO:0003700,GO:0005634,GO:0006355,GO:0046983,GO:2000488
AT1G27380	ROP-interactive CRIB motif-containing protein 2	GO:0003674,GO:0005739,GO:0005886,GO:0009860
AT1G28230	purine permease 1	GO:0005345,GO:0005887,GO:0006863,GO:0009507,GO:0010184,GO:0015211
AT1G28270	ralf-like 4	GO:0005179,GO:0005515,GO:0005576,GO:0007267,GO:0019722,GO:0048046,GO:0080092
AT1G29140	Pollen Ole e 1 allergen and extensin family protein	GO:0003674,GO:0005576,GO:0040008,GO:0048589
AT1G29230	CBL-interacting protein kinase 18	GO:0000904,GO:0004674,GO:0005634,GO:0006468,GO:0006970,GO:0007165,GO:0008610,GO:0009414,GO:0009737,GO:0009826,GO:0030154,GO:0044255,GO:0048364,GO:0048588,GO:0048589,GO:0071554,GO:0090558
AT1G29640	Protein of unknown function, DUF584	GO:0003674,GO:0005634,GO:0007165,GO:0009414,GO:0009651,GO:0009753,GO:0031347,GO:0033993,GO:0042742,GO:0044248,GO:1901565,GO:1901605
AT1G30710	FAD-binding Berberine family protein	GO:0009505,GO:0009507,GO:0071949
AT1G30760	FAD-binding Berberine family protein	GO:0005737,GO:0009505,GO:0009888,GO:0016491,GO:0045551,GO:0048364,GO:0050268,GO:0052747,GO:0071949
AT1G30795	Glycine-rich protein family	GO:0003674,GO:0005739,GO:0008150
AT1G32770	NAC domain containing protein 12	GO:0000976,GO:0003700,GO:0005634,GO:0009809,GO:0009834,GO:0010047,GO:0043565,GO:0045893
AT1G34060	Pyridoxal phosphate (PLP)-dependent transferases superfamily protein	GO:0005576,GO:0006520,GO:0008483,GO:0016846
AT1G35290	Thioesterase superfamily protein	GO:0005576,GO:0005634,GO:0009507,GO:0009991,GO:0016295,GO:0016296,GO:0016297,GO:0047381,GO:0065008
AT1G35310	MLP-like protein 168	GO:0003674,GO:0005634,GO:0006952
AT1G35490	bZIP family transcription factor	GO:0000904,GO:0003700,GO:0005515,GO:0005634,GO:0009932,GO:0048588,GO:0051239,GO:0051510,GO:2000241
AT1G43640	tubby like protein 5	GO:0005634,GO:0006355,GO:0009620
AT1G44160	HSP40/DnaJ peptide-binding protein	GO:0005737,GO:0005829,GO:0048589,GO:0051082,GO:0051085,GO:0051087
AT1G44542	Cyclase family protein	GO:0004061,GO:0005634,GO:0009507,GO:0019441
AT1G45221	Bifunctional inhibitor/lipid-transfer protein/seed storage 2S albumin superfamily protein	GO:0003674,GO:0005576,GO:0008150
AT1G45223	Protein of unknown function (DUF784)	GO:0003674,GO:0005576,GO:0008150
AT1G47280		GO:0003674,GO:0008150,GO:0009507
AT1G47400		GO:0005634,GO:0005829,GO:0034758,GO:0046914,GO:1990641
AT1G48020	pectin methylesterase inhibitor 1	GO:0005515,GO:0005576,GO:0009860,GO:0030599,GO:0043086,GO:0046910,GO:0090404
AT1G48500	jasmonate-zim-domain protein 4	GO:0005515,GO:0005634,GO:0009409,GO:0009611,GO:0009861,GO:0009867,GO:0031347,GO:2000022
AT1G49270	Protein kinase superfamily protein	GO:0004674,GO:0005634,GO:0006468
AT1G49475	AP2/B3-like transcriptional factor family protein	GO:0003674,GO:0009507,GO:0048367
AT1G50810
AT1G51250	Plant self-incompatibility protein S1 family	GO:0003674,GO:0005739,GO:0008150
AT1G52810	2-oxoglutarate (2OG) and Fe(II)-dependent oxygenase superfamily protein	GO:0005737,GO:0008150,GO:0051213
AT1G52855	GO:0003674,GO:0005576,GO:0006979,GO:0009416,GO:0044085,GO:0071669
AT1G52880	NAC (No Apical Meristem) domain transcriptional regulator superfamily protein	GO:0000976,GO:0003700,GO:0005634,GO:0006355,GO:0045995,GO:0048317,GO:0048731,GO:0080060
AT1G52970	downregulated in DIF1 11	GO:0003674,GO:0008150,GO:0043680
AT1G54070	Dormancy/auxin associated family protein	GO:0003674,GO:0005634,GO:0008150
AT1G54570	Esterase/lipase/thioesterase family protein	GO:0004144,GO:0005515,GO:0006995,GO:0009507,GO:0010150,GO:0010287,GO:0010866,GO:0019432,GO:0033306,GO:0090693,GO:1904963
AT1G54575	GO:0003674,GO:0005576,GO:0005634,GO:0048827
AT1G55560	SKU5 similar 14	GO:0005507,GO:0005576,GO:0016491
AT1G55570	SKU5 similar 12	GO:0005507,GO:0005576,GO:0016491,GO:0030154
AT1G55760	BTB/POZ domain-containing protein	GO:0003674,GO:0005634,GO:0009507,GO:0009651,GO:0016567
AT1G56415	Expressed protein	GO:0003674,GO:0005576,GO:0008150
AT1G56650	production of anthocyanin pigment 1	GO:0002239,GO:0003700,GO:0005515,GO:0005634,GO:0009718,GO:0009723,GO:0009733,GO:0009745,GO:0009867,GO:0019430,GO:0031540,GO:0031542,GO:0046283
AT1G57590	Pectinacetylesterase family protein	GO:0005576,GO:0052793,GO:0071555
AT1G57750	cytochrome P450, family 96, subfamily A, polypeptide 15	GO:0004497,GO:0005506,GO:0005576,GO:0005783,GO:0010025,GO:0016705,GO:0020037,GO:0080133
AT1G57760	Protein of unknown function (DUF784)	GO:0003674,GO:0005576,GO:0008150
AT1G57777	Protein of unknown function (DUF784)	GO:0003674,GO:0005576,GO:0008150
AT1G58120		GO:0003674,GO:0005575,GO:0050793
AT1G58122	conserved peptide upstream open reading frame 45
AT1G58430	GDSL-like Lipase/Acylhydrolase family protein	GO:0009507,GO:0016788
AT1G59670	glutathione S-transferase TAU 15	GO:0004364,GO:0005737,GO:0006749,GO:0009407
AT1G59730	thioredoxin H-type 7	GO:0005515,GO:0005737,GO:0005783,GO:0005829,GO:0019748
AT1G60740	Thioredoxin superfamily protein	GO:0005737,GO:0005886,GO:0008379,GO:0034599,GO:0042744,GO:0045454
AT1G61290	syntaxin of plants 124	GO:0000149,GO:0005484,GO:0005886,GO:0006886,GO:0006887,GO:0006906,GO:0009860,GO:0012505,GO:0016021,GO:0030133,GO:0031201,GO:0048278,GO:0061025
AT1G61563	ralf-like 8	GO:0005179,GO:0005576,GO:0007267,GO:0019722,GO:0048046
AT1G61566	ralf-like 9	GO:0005179,GO:0005576,GO:0007267,GO:0019722,GO:0048046
AT1G61680	terpene synthase 14	GO:0000287,GO:0009507,GO:0010333,GO:0016114,GO:0034007,GO:0043693
AT1G61800	glucose-6-phosphate/phosphate translocator 2	GO:0000325,GO:0005315,GO:0005794,GO:0009507,GO:0009624,GO:0009643,GO:0009744,GO:0009749,GO:0010109,GO:0015120,GO:0015152,GO:0015297,GO:0015713,GO:0015714,GO:0015760,GO:0015979,GO:0035436,GO:0071917
AT1G61860	Protein kinase superfamily protein	GO:0003674,GO:0005634,GO:0006468,GO:0016310
AT1G62580	Flavin-binding monooxygenase family protein	GO:0004383,GO:0004499,GO:0005634,GO:0019825,GO:0050660,GO:0050661,GO:0070026,GO:0090332
AT1G62710	beta vacuolar processing enzyme	GO:0000326,GO:0004197,GO:0005773,GO:0006624,GO:0009414,GO:0009416,GO:0009813,GO:0051603
AT1G62760	Plant invertase/pectin methylesterase inhibitor superfamily protein	GO:0004857,GO:0005886,GO:0043086,GO:0046910,GO:0071669
AT1G64110	P-loop containing nucleoside triphosphate hydrolases superfamily protein	GO:0005524,GO:0005737,GO:0016887,GO:0048235
AT1G64360		GO:0003674,GO:0005634,GO:0006979,GO:0010150
AT1G65730	YELLOW STRIPE like 7	GO:0005634,GO:0007165,GO:0009056,GO:0016020,GO:0035673
AT1G65875
AT1G65970	thioredoxin-dependent peroxidase 2	GO:0004601,GO:0005737,GO:0008379,GO:0034599,GO:0042744,GO:0045454
AT1G66120	AMP-dependent synthetase and ligase family protein	GO:0009507,GO:0019605,GO:0031956,GO:0047760
AT1G66210	Subtilisin-like serine endopeptidase family protein	GO:0004252,GO:0005576,GO:0030154,GO:0048638,GO:2000241
AT1G66390	myb domain protein 90	GO:0003700,GO:0005515,GO:0005634,GO:0006355
AT1G67030	zinc finger protein 6	GO:0000976,GO:0003700,GO:0005634,GO:0006355,GO:0009736,GO:0009740,GO:0009788,GO:0010026,GO:0010090,GO:0022626
AT1G68610	PLANT CADMIUM RESISTANCE 11	GO:0003674,GO:0005634,GO:0048235
AT1G68825	ROTUNDIFOLIA like 15	GO:0005739,GO:0005886,GO:0008285,GO:0048367
AT1G69480	EXS (ERD1/XPR1/SYG1) family protein	GO:0000822,GO:0005737,GO:0005794,GO:0005802,GO:0005886,GO:0006817,GO:0015114,GO:0016036
AT1G69570	Dof-type zinc finger DNA-binding family protein	GO:0003677,GO:0003700,GO:0005634,GO:0006355,GO:0048577,GO:0048579
AT1G69600	zinc finger homeodomain 1	GO:0000976,GO:0003677,GO:0003700,GO:0005515,GO:0005634,GO:0006355,GO:0009414,GO:0042803,GO:0045893
AT1G70540	Plant invertase/pectin methylesterase inhibitor superfamily protein	GO:0009507,GO:0010197,GO:0030599,GO:0046910
AT1G70720	Plant invertase/pectin methylesterase inhibitor superfamily protein	GO:0004857,GO:0005634,GO:0043086
AT1G72110	O-acyltransferase (WSD1-like) family protein	GO:0004144,GO:0005886,GO:0019432,GO:0047196,GO:0102966
AT1G72230	Cupredoxin superfamily protein	GO:0009055,GO:0031225,GO:0046658
AT1G73000	PYR1-like 3	GO:0004864,GO:0005515,GO:0005634,GO:0005737,GO:0009738,GO:0010427,GO:0038023,GO:0042802,GO:0042803,GO:0080163
AT1G74010	Calcium-dependent phosphotriesterase superfamily protein	GO:0005576,GO:0005739,GO:0005886,GO:0009058,GO:0009505,GO:0009611,GO:0009737,GO:0016844
AT1G74810	HCO3- transporter family	GO:0005452,GO:0005737,GO:0005886,GO:0009507,GO:0015301,GO:0022857,GO:0050801,GO:0055085
AT1G75250	RAD-like 6	GO:0003700,GO:0005634,GO:0006355
AT1G75870		GO:0003674,GO:0005575,GO:0008150
AT1G76370	Protein kinase superfamily protein	GO:0004674,GO:0006468,GO:0009941,GO:0030154,GO:0050793
AT1G76750	Protein of unknown function (DUF1278)	GO:0003674,GO:0005576,GO:0005622,GO:0009567,GO:0031982,GO:0048240,GO:0080155,GO:2000008
AT1G77525		GO:0003674,GO:0005576,GO:0044281,GO:0098542
AT1G77920	bZIP transcription factor family protein	GO:0000976,GO:0003700,GO:0005515,GO:0005634,GO:0006351,GO:0006355,GO:0042742
AT1G78780	pathogenesis-related family protein	GO:0003674,GO:0005737,GO:0008150
AT1G80130	Tetratricopeptide repeat (TPR)-like superfamily protein	GO:0006979
AT1G80470	F-box/RNI-like/FBD-like domains-containing protein	GO:0003674,GO:0005634,GO:0008150
AT2G02140	low-molecular-weight cysteine-rich 72	GO:0005576,GO:0006952
AT2G02610	Cysteine/Histidine-rich C1 domain family protein	GO:0003674,GO:0005575,GO:0005634,GO:0008150
AT2G02850	plantacyanin	GO:0005576,GO:0009055,GO:0009856,GO:0031012,GO:0046658,GO:0048046,GO:0048653,GO:0099503
AT2G03840	tetraspanin13	GO:0003674,GO:0005634,GO:0009506,GO:0009734,GO:0048527,GO:0080022
AT2G05850	serine carboxypeptidase-like 38	GO:0004185
AT2G07040	Leucine-rich repeat protein kinase family protein	GO:0004674,GO:0005886,GO:0006468,GO:0009846,GO:0009860,GO:0080092,GO:0090406
AT2G11810	monogalactosyldiacylglycerol synthase type C	GO:0006631,GO:0009247,GO:0009507,GO:0009707,GO:0016036,GO:0016758,GO:0019374,GO:0019375,GO:0046509
AT2G13350	Calcium-dependent lipid-binding (CaLB domain) family protein	GO:0003674,GO:0005575,GO:0006952
AT2G14210	AGAMOUS-like 44	GO:0000976,GO:0000977,GO:0000978,GO:0000981,GO:0003700,GO:0005515,GO:0005634,GO:0006357,GO:0007584,GO:0010167,GO:0045944,GO:0046983,GO:0048527,GO:0071249
AT2G14620	xyloglucan endotransglucosylase/hydrolase 10	GO:0004553,GO:0005576,GO:0009507,GO:0010411,GO:0014070,GO:0016762,GO:0042546,GO:0050832
AT2G16730	glycosyl hydrolase family 35 protein	GO:0004565,GO:0005576,GO:0005618,GO:0005773,GO:0005975,GO:0030154,GO:0030246,GO:0048638,GO:2000241
AT2G17710	GO:0003674,GO:0005739,GO:0008150
AT2G17845	NAD(P)-binding Rossmann-fold superfamily protein	GO:0005575,GO:0008150,GO:0016491
AT2G18050	histone H1-3	GO:0000786,GO:0003677,GO:0003690,GO:0005634,GO:0006334,GO:0009414,GO:0016584,GO:0030261,GO:0031492,GO:0045910
AT2G18370	Bifunctional inhibitor/lipid-transfer protein/seed storage 2S albumin superfamily protein	GO:0003674,GO:0005576,GO:0006869,GO:0006952,GO:0010035
AT2G19000		GO:0003674,GO:0005576,GO:0008150
AT2G19050	GDSL-like Lipase/Acylhydrolase superfamily protein	GO:0009507,GO:0016788
AT2G19900	NADP-malic enzyme 1	GO:0004470,GO:0004471,GO:0004473,GO:0005737,GO:0005739,GO:0005829,GO:0006090,GO:0006108,GO:0008948,GO:0009507,GO:0051287
AT2G20700	LORELEI-LIKE-GPI ANCHORED PROTEIN 2	GO:0005515,GO:0005886,GO:0031225,GO:0072659,GO:0080092,GO:0090406,GO:1903427
AT2G21100	Disease resistance-responsive (dirigent-like protein) family protein	GO:0009888,GO:0030154,GO:0048364
AT2G21480	Malectin/receptor-like protein kinase family protein	GO:0004672,GO:0005515,GO:0005886,GO:0016301,GO:0016324,GO:0046777,GO:0080092
AT2G21655	Protein of unknown function (DUF784)	GO:0003674,GO:0005576,GO:0008150
AT2G22180	hydroxyproline-rich glycoprotein family protein	GO:0003674,GO:0005634,GO:0050793
AT2G23540	GDSL-like Lipase/Acylhydrolase superfamily protein	GO:0009507,GO:0016788
AT2G23900	Pectin lyase-like superfamily protein	GO:0004650,GO:0005576,GO:0005975
AT2G24210	terpene synthase 10	GO:0000287,GO:0009507,GO:0009570,GO:0009611,GO:0009753,GO:0010333,GO:0016099,GO:0016102,GO:0034768,GO:0050551,GO:0080027,GO:0102701
AT2G24370	Protein kinase protein with adenine nucleotide alpha hydrolases-like domain	GO:0004672,GO:0005524,GO:0005634,GO:0006468
AT2G24450	FASCICLIN-like arabinogalactan protein 3 precursor	GO:0003674,GO:0009507,GO:0031225,GO:0046658
AT2G24693	Protein of unknown function (PD694200)	GO:0003674,GO:0005576,GO:0006952,GO:0042742
AT2G25600	Shaker pollen inward K+ channel	GO:0005242,GO:0005249,GO:0005267,GO:0009860
AT2G26410	IQ-domain 4	GO:0005634,GO:0005730,GO:0005874
AT2G26450	Plant invertase/pectin methylesterase inhibitor superfamily	GO:0005575,GO:0030154,GO:0030599,GO:0042545,GO:0045490,GO:0046910,GO:0048638
AT2G26490	Transducin/WD40 repeat-like superfamily protein	GO:0005515,GO:0005634,GO:0005737,GO:0008150,GO:0009846
AT2G26850	F-box family protein	GO:0003674,GO:0008150,GO:0009507
AT2G28190	copper/zinc superoxide dismutase 2	GO:0004784,GO:0005507,GO:0006979,GO:0009416,GO:0009507,GO:0009570,GO:0009579,GO:0009651,GO:0010039,GO:0019430,GO:0034599,GO:0035195,GO:0046688,GO:0048046,GO:0071329,GO:0071457,GO:0071472,GO:0071484,GO:0071493
AT2G29130	laccase 2	GO:0005507,GO:0005576,GO:0009414,GO:0016491,GO:0052716,GO:0080022
AT2G29370	NAD(P)-binding Rossmann-fold superfamily protein	GO:0003674,GO:0005739,GO:0005777,GO:0005829,GO:0008150
AT2G29950	ELF4-like 1	GO:0005634,GO:0009649,GO:0042753,GO:0042803,GO:0048573
AT2G30310	GDSL-like Lipase/Acylhydrolase family protein	GO:0005576,GO:0016788
AT2G30432	Homeodomain-like superfamily protein	GO:0000976,GO:0005634,GO:0006355,GO:0010154,GO:0030154,GO:2000039
AT2G31141		GO:0005739
AT2G31500	calcium-dependent protein kinase 24	GO:0004672,GO:0004683,GO:0005509,GO:0005515,GO:0005516,GO:0005634,GO:0005737,GO:0005886,GO:0009931,GO:0018105,GO:0035556,GO:0046777,GO:0080092,GO:1901979
AT2G31930		GO:0003674,GO:0005739,GO:0008150
AT2G33270	atypical CYS HIS rich thioredoxin 3	GO:0005515,GO:0005634,GO:0009507,GO:0045454
AT2G33460	ROP-interactive CRIB motif-containing protein 1	GO:0000902,GO:0005515,GO:0009860,GO:0010005,GO:0010215,GO:0016324,GO:0031122
AT2G33775	ralf-like 19	GO:0005179,GO:0005515,GO:0005576,GO:0007267,GO:0019722,GO:0048046,GO:0080092,GO:0090406
AT2G34390	NOD26-like intrinsic protein 2;1	GO:0001666,GO:0005783,GO:0005886,GO:0015129,GO:0015250,GO:0015267,GO:0015727,GO:0055085
AT2G34870	hydroxyproline-rich glycoprotein family protein	GO:0003674,GO:0005739,GO:0009793
AT2G35765		GO:0003674,GO:0005576,GO:0008150
AT2G36020	HVA22-like protein J	GO:0003674,GO:0030154,GO:0048589
AT2G36190	cell wall invertase 4	GO:0004575,GO:0005618,GO:0005982,GO:0005987,GO:0048481,GO:0071836
AT2G36325	GDSL-like Lipase/Acylhydrolase superfamily protein	GO:0005576,GO:0009617,GO:0016788,GO:0098542,GO:0099503
AT2G36750	UDP-glucosyl transferase 73C1	GO:0009507,GO:0010224,GO:0016757,GO:0035251,GO:0050403,GO:0050502
AT2G37750		GO:0003674,GO:0005575,GO:0009414,GO:0010150,GO:0016053,GO:0042592
AT2G37770	NAD(P)-linked oxidoreductase superfamily protein	GO:0004032,GO:0004033,GO:0005737,GO:0005783,GO:0005829,GO:0008106,GO:0009409,GO:0009414,GO:0009507,GO:0009651,GO:0016229,GO:0047834,GO:0070401
AT2G38080	Laccase/Diphenol oxidase family protein	GO:0005507,GO:0005576,GO:0009505,GO:0009809,GO:0009834,GO:0016491,GO:0052716
AT2G39060	Nodulin MtN3 family protein	GO:0005515,GO:0005576,GO:0005886,GO:0005887,GO:0008515,GO:0008643,GO:0012506,GO:0016021,GO:0032588,GO:0051119,GO:0071836
AT2G39370		GO:0005634,GO:0008150,GO:0009506,GO:0019210
AT2G40113	Pollen Ole e 1 allergen and extensin family protein	GO:0003674,GO:0005576,GO:0008150
AT2G40116	Phosphoinositide-specific phospholipase C family protein	GO:0004435,GO:0005622,GO:0005634,GO:0048015
AT2G40850	phosphoinositide 4-kinase gamma 1	GO:0004430,GO:0005829
AT2G41850	polygalacturonase abscission zone A. thaliana	GO:0004650,GO:0005576,GO:0009830,GO:0009901,GO:0010047,GO:0010227,GO:0045490
AT2G41860	calcium-dependent protein kinase 14	GO:0004672,GO:0004683,GO:0005509,GO:0005516,GO:0005634,GO:0005737,GO:0005886,GO:0006468,GO:0009931,GO:0018105,GO:0035556,GO:0046777
AT2G41905		GO:0003674,GO:0005886,GO:0030154,GO:0098542
AT2G42835	other RNA	GO:0003674,GO:0005575,GO:0008150
AT2G43230	Protein kinase superfamily protein	GO:0004713,GO:0005515,GO:0005634,GO:0005886,GO:0009737
AT2G43500	Plant regulator RWP-RK family protein	GO:0003700,GO:0005634,GO:0006355
AT2G44560	glycosyl hydrolase 9B11	GO:0005576,GO:0008810
AT2G44990	carotenoid cleavage dioxygenase 7	GO:0009507,GO:0009536,GO:0009570,GO:0009926,GO:0010223,GO:0010436,GO:0016121,GO:0016124,GO:0016702,GO:0045549,GO:0102395,GO:1901601
AT2G45210	SAUR-like auxin-responsive protein family	GO:0003674,GO:0005634,GO:0005739,GO:0010029,GO:1900057
AT2G45570	cytochrome P450, family 76, subfamily C, polypeptide 2	GO:0005506,GO:0007165,GO:0016705,GO:0020037,GO:0032870
AT2G45580	cytochrome P450, family 76, subfamily C, polypeptide 3	GO:0004497,GO:0005506,GO:0005576,GO:0009737,GO:0016020,GO:0016705,GO:0016709,GO:0020037
AT2G45800	GATA type zinc finger transcription factor family protein	GO:0005634,GO:0005886,GO:0015629,GO:0051015,GO:0051017
AT2G46360		GO:0003674,GO:0005634,GO:0030154,GO:0048589
AT2G46860	pyrophosphorylase 3	GO:0000287,GO:0004427,GO:0005654,GO:0005737,GO:0005829,GO:0006796,GO:0006996,GO:0009888,GO:0010015,GO:0030154,GO:0048638,GO:0051239,GO:0071695,GO:1901657,GO:2000241
AT2G47030	Plant invertase/pectin methylesterase inhibitor superfamily	GO:0005576,GO:0009506,GO:0030154,GO:0030599,GO:0042545,GO:0045490,GO:0046910,GO:0048638,GO:0050793,GO:0051239,GO:0090406,GO:2000241
AT2G47040	Plant invertase/pectin methylesterase inhibitor superfamily	GO:0000139,GO:0005515,GO:0005576,GO:0009860,GO:0030599,GO:0042545,GO:0045490,GO:0046910,GO:0090406
AT2G47050	Plant invertase/pectin methylesterase inhibitor superfamily protein	GO:0009507,GO:0009737,GO:0009846,GO:0009860,GO:0043086,GO:0046910,GO:0051346
AT2G47190	myb domain protein 2	GO:0000976,GO:0000978,GO:0003677,GO:0003700,GO:0005516,GO:0005634,GO:0006355,GO:0009414,GO:0009651,GO:0009737,GO:0016036,GO:0043565,GO:0045893
AT2G47340	Plant invertase/pectin methylesterase inhibitor superfamily protein	GO:0005737,GO:0030599,GO:0043086,GO:0046910,GO:0050793
AT2G47880	Glutaredoxin family protein	GO:0005515,GO:0005634,GO:0005737,GO:0006995,GO:0097573
AT3G01085	Protein kinase superfamily protein	GO:0000307,GO:0004672,GO:0004693,GO:0005634,GO:0006468,GO:0008353,GO:0016310,GO:0032968,GO:0070816
AT3G01185	Protein of unknown function (DUF784)	GO:0003674,GO:0005576,GO:0008150
AT3G01230		GO:0003674,GO:0005575,GO:0008150
AT3G01240		GO:0003674,GO:0008150,GO:0009507
AT3G01270	Pectate lyase family protein	GO:0005576,GO:0016829,GO:0030570,GO:0045490
AT3G01530	myb domain protein 57	GO:0000976,GO:0003700,GO:0005515,GO:0005634,GO:0006355,GO:0009740,GO:0009867,GO:0043565,GO:0048443,GO:0080086,GO:1990841
AT3G01700	arabinogalactan protein 11	GO:0005886,GO:0009860,GO:0031225
AT3G02810	Protein kinase superfamily protein	GO:0003674,GO:0005634,GO:0005886,GO:0006468,GO:0010183,GO:0090404
AT3G02910	AIG2-like (avirulence induced gene) family protein	GO:0005829,GO:0008150,GO:0061929
AT3G02970	EXORDIUM like 6	GO:0003674,GO:0008150,GO:0009507
AT3G03650	Exostosin family protein	GO:0005794,GO:0006486,GO:0009506,GO:0009561,GO:0016757,GO:0048868
AT3G03800	syntaxin of plants 131	GO:0000149,GO:0005484,GO:0005886,GO:0006886,GO:0006887,GO:0006906,GO:0012505,GO:0016021,GO:0016192,GO:0031201,GO:0048278,GO:0061025
AT3G04000	NAD(P)-binding Rossmann-fold superfamily protein	GO:0005515,GO:0008106,GO:0009507,GO:0009651,GO:0009737
AT3G04420	NAC domain containing protein 48	GO:0000976,GO:0003677,GO:0003700,GO:0005634,GO:0006355,GO:0007165,GO:0009416,GO:0009639,GO:0032787,GO:0044248,GO:0044255,GO:0098542
AT3G04700	Protein of unknown function (DUF1685)	GO:0003674,GO:0005634,GO:0008150
AT3G05150	Major facilitator superfamily protein	GO:0005634,GO:0008610,GO:0009860,GO:0009888,GO:0015144,GO:0030154,GO:0031668,GO:0044255,GO:0048364,GO:0048589,GO:0048638,GO:0051119,GO:0051239,GO:1901135,GO:1905392
AT3G05460	sporozoite surface protein-related	GO:0003674,GO:0005576,GO:0008150
AT3G05610	Plant invertase/pectin methylesterase inhibitor superfamily	GO:0005575,GO:0030599,GO:0042545,GO:0045490,GO:0046910
AT3G05690	nuclear factor Y, subunit A2	GO:0000978,GO:0000981,GO:0003700,GO:0005634,GO:0006355,GO:0006357,GO:0009567,GO:0016602
AT3G05725	Protein of unknown function (DUF3511)	GO:0003674,GO:0005634,GO:0030154,GO:0048638
AT3G05930	germin-like protein 8	GO:0005576,GO:0009506,GO:0010497,GO:0030145,GO:2000280
AT3G06260	galacturonosyltransferase-like 4	GO:0005794,GO:0009507,GO:0016757,GO:0045489,GO:0047262,GO:0090406
AT3G06830	Plant invertase/pectin methylesterase inhibitor superfamily	GO:0030599,GO:0042545,GO:0045490,GO:0046910,GO:0050793,GO:0051239,GO:0090406,GO:2000241
AT3G07820	Pectin lyase-like superfamily protein	GO:0004650,GO:0005576,GO:0005975
AT3G09530	exocyst subunit exo70 family protein H3	GO:0000145,GO:0005739,GO:0006887,GO:0090406
AT3G10320	Glycosyltransferase family 61 protein	GO:0005575,GO:0005794,GO:0010192,GO:0016757,GO:0047517,GO:0048354
AT3G10910	RING/U-box superfamily protein	GO:0005634,GO:0009637,GO:0009737,GO:0009755,GO:0016567,GO:0031347,GO:0071478
AT3G10912	conserved peptide upstream open reading frame 63
AT3G11340	UDP-Glycosyltransferase superfamily protein	GO:0002239,GO:0006952,GO:0008194,GO:0009507,GO:0009863,GO:0010150,GO:0035251,GO:0046527,GO:0050829,GO:0052640,GO:0080043,GO:0080044,GO:0097359
AT3G11430	glycerol-3-phosphate acyltransferase 5	GO:0004366,GO:0008514,GO:0010143,GO:0010345,GO:0016020,GO:0016024,GO:0016791,GO:0090447,GO:0102420
AT3G11580	AP2/B3-like transcriptional factor family protein	GO:0000976,GO:0003700,GO:0005634,GO:0019760,GO:0043565,GO:0080113
AT3G11990	Protein of unknown function (DUF784)	GO:0003674,GO:0005576,GO:0008150
AT3G13130		GO:0003674,GO:0009507,GO:0019748,GO:0044248,GO:0050793,GO:1901565
AT3G13227	serine-rich protein-related	GO:0000904,GO:0003674,GO:0005575,GO:0009932,GO:0048588
AT3G13229	Plant protein of unknown function (DUF868)	GO:0003674,GO:0005634,GO:0008150
AT3G13390	SKU5 similar 11	GO:0005507,GO:0005576,GO:0016491
AT3G13400	SKU5 similar 13	GO:0005507,GO:0005576,GO:0009505,GO:0016491,GO:0080092
AT3G14280		GO:0003674,GO:0005634,GO:0006787,GO:0007568,GO:0009414,GO:0009620,GO:0009751,GO:0046149,GO:0098771
AT3G14380	Uncharacterised protein family (UPF0497)	GO:0005886,GO:0010227,GO:0051539
AT3G14520	Terpenoid cyclases/Protein prenyltransferases superfamily protein	GO:0000287,GO:0009507,GO:0009975,GO:0010333,GO:0016102,GO:0051762
AT3G14560		GO:0003674,GO:0005575,GO:0006970,GO:0009414,GO:0009737,GO:0048589
AT3G16040	Translation machinery associated TMA7	GO:0003674
AT3G16120	Dynein light chain type 1 family protein	GO:0005739,GO:0006629,GO:0006970,GO:0007017,GO:0009414,GO:0030286,GO:0033993,GO:0045505,GO:0046395,GO:0051959
AT3G16150	N-terminal nucleophile aminohydrolases (Ntn hydrolases) superfamily protein	GO:0004067,GO:0005737,GO:0008798,GO:0009414,GO:0009416,GO:0016540,GO:0048589
AT3G17060	Pectin lyase-like superfamily protein	GO:0005575,GO:0030599,GO:0042545,GO:0045490,GO:0052689
AT3G17980	Calcium-dependent lipid-binding (CaLB domain) family protein	GO:0005096,GO:0005515,GO:0005543,GO:0005634,GO:0005829,GO:0005886,GO:0009651,GO:0009789,GO:0043547,GO:1900426,GO:1901002
AT3G19020	Leucine-rich repeat (LRR) family protein	GO:0005199,GO:0005634,GO:0009860
AT3G19310	PLC-like phosphodiesterases superfamily protein	GO:0005576,GO:0006629,GO:0008081
AT3G19550		GO:0003674,GO:0005739,GO:0008150
AT3G19610	Plant protein of unknown function (DUF936)	GO:0005874,GO:0008017,GO:0008150
AT3G19690	CAP (Cysteine-rich secretory proteins, Antigen 5, and Pathogenesis-related 1 protein) superfamily protein	GO:0003674,GO:0005576,GO:0005615,GO:0008150
AT3G20190	Leucine-rich repeat protein kinase family protein	GO:0004672,GO:0004674,GO:0005515,GO:0005524,GO:0005739,GO:0006468,GO:0016301,GO:0080092
AT3G20220	SAUR-like auxin-responsive protein family	GO:0003674,GO:0005634,GO:0009733
AT3G20530	Protein kinase superfamily protein	GO:0004674,GO:0005739,GO:0005777,GO:0006468
AT3G20580	COBRA-like protein 10 precursor	GO:0005737,GO:0005886,GO:0009860,GO:0010183,GO:0010215,GO:0016324,GO:0031225,GO:0031982,GO:0071555,GO:0090406
AT3G20865	arabinogalactan protein 40	GO:0003674,GO:0005886,GO:0031225,GO:0050793,GO:0051239,GO:2000241
AT3G21180	autoinhibited Ca(2+)-ATPase 9	GO:0005388,GO:0005516,GO:0005886,GO:0005887,GO:0009555,GO:0009567,GO:0016020,GO:0019829,GO:0043231,GO:0070588
AT3G21420	2-oxoglutarate (2OG) and Fe(II)-dependent oxygenase superfamily protein	GO:0005737,GO:0051213,GO:1901601
AT3G21520	DUF679 domain membrane protein 1	GO:0003674,GO:0005783,GO:0009507,GO:0009705,GO:0010256,GO:0061025,GO:0090148,GO:0090158,GO:0090693
AT3G21570		GO:0003674,GO:0005634,GO:0030154,GO:0048589
AT3G21710		GO:0003674,GO:0005634,GO:0005829,GO:0010089
AT3G21720	isocitrate lyase	GO:0004451,GO:0005737,GO:0006097,GO:0009514
AT3G22840	Chlorophyll A-B binding family protein	GO:0009409,GO:0009507,GO:0009535,GO:0010030,GO:0010117,GO:0010380,GO:0034605,GO:0071483,GO:0071486,GO:0071490,GO:0071491,GO:0071492
AT3G25165	ralf-like 25	GO:0005179,GO:0005739,GO:0007267,GO:0019722,GO:0048046
AT3G25170	ralf-like 26	GO:0005179,GO:0005576,GO:0007267,GO:0019722,GO:0048046
AT3G25260	Major facilitator superfamily protein	GO:0005739,GO:0022857,GO:0055085
AT3G25810	Terpenoid cyclases/Protein prenyltransferases superfamily protein	GO:0000287,GO:0005515,GO:0009507,GO:0010334,GO:0016102,GO:0034002,GO:0034768,GO:0043693,GO:0050550,GO:0050551,GO:0050552,GO:0080015
AT3G26110	Anther-specific protein agp1-like	GO:0003674,GO:0005576,GO:0031225,GO:0048589
AT3G26860	Plant self-incompatibility protein S1 family	GO:0003674,GO:0005576,GO:0009507
AT3G26934		GO:0003674,GO:0005634,GO:0008150
AT3G27070	translocase outer membrane 20-1	GO:0005739,GO:0005742,GO:0005744,GO:0006626,GO:0015450,GO:0045040
AT3G27200	Cupredoxin superfamily protein	GO:0005576,GO:0009055,GO:0009888,GO:0019748,GO:0031225,GO:0046658,GO:2000652
AT3G27810	myb domain protein 21	GO:0003700,GO:0005515,GO:0005634,GO:0006355,GO:0009740,GO:0009753,GO:0009867,GO:0043565,GO:0048443,GO:0080086,GO:1990841
AT3G28490	Oxoglutarate/iron-dependent oxygenase	GO:0004656,GO:0005506,GO:0005576,GO:0005783,GO:0018401,GO:0031418
AT3G28750		GO:0003674,GO:0008150,GO:0009507
AT3G28810	Protein of unknown function (DUF1216)	GO:0003674,GO:0008150,GO:0009507
AT3G28830	Protein of unknown function (DUF1216)	GO:0005634,GO:0008150
AT3G28917	mini zinc finger 2	GO:0000976,GO:0003677,GO:0003700,GO:0005515,GO:0005634,GO:0005737,GO:0006355,GO:0010582,GO:0035670,GO:0042803
AT3G29590	HXXXD-type acyl-transferase family protein	GO:0009507,GO:0009718,GO:0050736
AT3G30775	Methylenetetrahydrofolate reductase family protein	GO:0004657,GO:0005739,GO:0006562,GO:0006979,GO:0009414,GO:0010133,GO:0042742,GO:0071456,GO:0071949
AT3G36659	Plant invertase/pectin methylesterase inhibitor superfamily protein	GO:0004857,GO:0005634,GO:0043086
AT3G42180	Exostosin family protein	GO:0005576,GO:0005634,GO:0005739,GO:0006486,GO:0016757,GO:0019760
AT3G43120	SAUR-like auxin-responsive protein family	GO:0005516,GO:0005634,GO:0009733
AT3G43860	glycosyl hydrolase 9A4	GO:0005576,GO:0008810,GO:0030154
AT3G44250	cytochrome P450, family 71, subfamily B, polypeptide 38	GO:0005506,GO:0009507,GO:0016705,GO:0020037
AT3G44540	fatty acid reductase 4	GO:0009507,GO:0009611,GO:0009651,GO:0010345,GO:0035336,GO:0043231,GO:0050062,GO:0080019,GO:0102965
AT3G47350	hydroxysteroid dehydrogenase 2	GO:0009507,GO:0010035,GO:0016491
AT3G48020		GO:0003674,GO:0005634,GO:0007165,GO:0009414,GO:0009737,GO:0010150,GO:0019748,GO:0044248,GO:1901361
AT3G48290	cytochrome P450, family 71, subfamily A, polypeptide 24	GO:0005506,GO:0005739,GO:0009642,GO:0016705,GO:0020037
AT3G49540		GO:0003674,GO:0005634,GO:0008150
AT3G50610		GO:0005179,GO:0005576,GO:0006970,GO:0006995,GO:0009733,GO:0035864,GO:0048046,GO:0048364,GO:0060359,GO:1901371,GO:1901698,GO:1902025,GO:2000023,GO:2000280
AT3G50940	P-loop containing nucleoside triphosphate hydrolases superfamily protein	GO:0003674,GO:0009507,GO:0009651
AT3G51300	RHO-related protein from plants 1	GO:0003924,GO:0005515,GO:0005525,GO:0005634,GO:0005730,GO:0005737,GO:0005819,GO:0005856,GO:0005886,GO:0005938,GO:0007015,GO:0007163,GO:0007264,GO:0008360,GO:0009524,GO:0009860,GO:0017157,GO:0019901,GO:0030833,GO:0030834,GO:0030865,GO:0031410,GO:0032794,GO:0032956,GO:0042995,GO:0045177,GO:0051650
AT3G51325	RING/U-box superfamily protein	GO:0003674,GO:0005739,GO:0043455
AT3G52000	serine carboxypeptidase-like 36	GO:0004185,GO:0005739,GO:0008150
AT3G52010	serine carboxypeptidase-like 37	GO:0004185,GO:0005575,GO:0008150
AT3G52600	cell wall invertase 2	GO:0004553,GO:0004564,GO:0005975,GO:0048481
AT3G53300	cytochrome P450, family 71, subfamily B, polypeptide 31	GO:0005506,GO:0005783,GO:0009507,GO:0016705,GO:0020037
AT3G54240	alpha/beta-Hydrolases superfamily protein	GO:0003674,GO:0005575,GO:0008150
AT3G54800	Pleckstrin homology (PH) and lipid-binding START domains-containing protein	GO:0007165,GO:0008289,GO:0035091,GO:0048638,GO:2000241
AT3G55870	ADC synthase superfamily protein	GO:0000162,GO:0004049,GO:0009058,GO:0009507
AT3G56180	Protein of unknown function (DUF567)	GO:0003674,GO:0005634,GO:0008150
AT3G56600	Protein kinase superfamily protein	GO:0004430
AT3G56700	fatty acid reductase 6	GO:0009507,GO:0009611,GO:0010345,GO:0035336,GO:0043231,GO:0080019,GO:0102965
AT3G56705	U2.6; snRNA	GO:0005686,GO:0045292
AT3G57510	Pectin lyase-like superfamily protein	GO:0004650,GO:0005576,GO:0009830,GO:0009901,GO:0010047,GO:0045490
AT3G57680	Peptidase S41 family protein	GO:0004175,GO:0004252,GO:0005576,GO:0005886,GO:0006508,GO:0006970,GO:0009414,GO:0043436
AT3G57690	arabinogalactan protein 23	GO:0005886,GO:0008150,GO:0031225
AT3G58380	TRAF-like family protein	GO:0005515,GO:0005634,GO:0097305
AT3G58550	Bifunctional inhibitor/lipid-transfer protein/seed storage 2S albumin superfamily protein	GO:0003674,GO:0008150,GO:0031225
AT3G59010	pectin methylesterase 61	GO:0005576,GO:0030599,GO:0042545,GO:0043436,GO:0045490,GO:0046910
AT3G59370	Vacuolar calcium-binding protein-related	GO:0003674,GO:0005575,GO:0008150
AT3G59580	Plant regulator RWP-RK family protein	GO:0003700,GO:0005634,GO:0006355,GO:0009416
AT3G61230	GATA type zinc finger transcription factor family protein	GO:0005737,GO:0005886,GO:0015629,GO:0051015,GO:0051017
AT3G62170	VANGUARD 1 homolog 2	GO:0005576,GO:0030599,GO:0042545,GO:0045490,GO:0046910,GO:0050793,GO:0051239,GO:0090406,GO:2000241
AT3G62180	Plant invertase/pectin methylesterase inhibitor superfamily protein	GO:0004857,GO:0009507,GO:0043086
AT3G62230	F-box family protein	GO:0005515,GO:0005575,GO:0016567,GO:0048235
AT3G62640	Protein of unknown function (DUF3511)	GO:0003674,GO:0005575,GO:0048638,GO:0051239,GO:2000241
AT3G62710	Glycosyl hydrolase family protein	GO:0005576,GO:0008422,GO:0009044,GO:0009251
AT3G62730		GO:0003674,GO:0005576,GO:0009507,GO:0009888
AT3G62960	Thioredoxin superfamily protein	GO:0005515,GO:0005634,GO:0005737,GO:0097573
AT4G01060	CAPRICE-like MYB3	GO:0000976,GO:0003700,GO:0005634,GO:0010026,GO:0010228,GO:0030154,GO:0048765
AT4G01420	calcineurin B-like protein 5	GO:0005509,GO:0005886,GO:0006970,GO:0009414,GO:0009651,GO:0019722
AT4G02250	Plant invertase/pectin methylesterase inhibitor superfamily protein	GO:0005737,GO:0030154,GO:0030599,GO:0043086,GO:0046910,GO:0048638
AT4G02280	sucrose synthase 3	GO:0005982,GO:0005985,GO:0009414,GO:0009507,GO:0010431,GO:0010555,GO:0016157,GO:0016757
AT4G03290	EF hand calcium-binding protein family	GO:0005509,GO:0005634,GO:0005737
AT4G03320	translocon at the inner envelope membrane of chloroplasts 20-IV	GO:0005739,GO:0009507,GO:0045037
AT4G04077	other RNA	GO:0003674,GO:0005575,GO:0008150
AT4G04930	fatty acid desaturase family protein	GO:0030148,GO:0042284,GO:0046513
AT4G04955	allantoinase	GO:0000256,GO:0004038,GO:0005737,GO:0005783,GO:0006145,GO:0006995,GO:0008270,GO:0009507,GO:0010136,GO:0050897
AT4G08025	Protein of unknown function (DUF784)	GO:0003674,GO:0005576,GO:0008150
AT4G08300	nodulin MtN21 /EamA-like transporter family protein	GO:0005886,GO:0006875,GO:0009416,GO:0015698,GO:0022857,GO:0048827
AT4G10310	high-affinity K+ transporter 1	GO:0005739,GO:0005886,GO:0006813,GO:0006814,GO:0006970,GO:0008324,GO:0009651,GO:0015079,GO:0015081,GO:0071805
AT4G11910		GO:0009507,GO:0055035,GO:1903647
AT4G12290	Copper amine oxidase family protein	GO:0000325,GO:0005507,GO:0005576,GO:0005768,GO:0005794,GO:0005802,GO:0008131,GO:0009308,GO:0010118,GO:0048038,GO:0052593,GO:0052594,GO:0052595,GO:0052596,GO:1903426
AT4G13263	Protein of unknown function (DUF784)	GO:0003674,GO:0005576,GO:0008150
AT4G15610	Uncharacterised protein family (UPF0497)	GO:0001666,GO:0005768,GO:0005794,GO:0005802,GO:0005886,GO:0006979,GO:0009404,GO:0009627,GO:0009751,GO:0009755,GO:0010035,GO:0010150,GO:0019752,GO:0042742,GO:0044248,GO:0050832,GO:0051539,GO:0071215
AT4G15980	Plant invertase/pectin methylesterase inhibitor superfamily	GO:0004857,GO:0030599,GO:0042545,GO:0045490,GO:0046910,GO:0048046
AT4G16620	nodulin MtN21 /EamA-like transporter family protein	GO:0005739,GO:0005886,GO:0009507,GO:0009888,GO:0022857,GO:0048589
AT4G16640	Matrixin family protein	GO:0004222,GO:0005576,GO:0008270,GO:0030198,GO:0030574,GO:0031012,GO:0031225
AT4G16730	terpene synthase 02	GO:0000287,GO:0009507,GO:0010333,GO:0016102
AT4G16740	terpene synthase 03	GO:0000287,GO:0005829,GO:0009507,GO:0009570,GO:0009611,GO:0009625,GO:0009753,GO:0010333,GO:0016102,GO:0016106,GO:0034768,GO:0050551,GO:0052578,GO:0080027,GO:0102701
AT4G17670	Protein of unknown function (DUF581)	GO:0005634,GO:0009744,GO:0009749,GO:0019900,GO:0042594,GO:1905582
AT4G18395		GO:0003674,GO:0005634,GO:0008150
AT4G18425	Protein of unknown function (DUF679)	GO:0003674,GO:0005739,GO:0009705,GO:0009838,GO:0010256,GO:0090693
AT4G18596	Pollen Ole e 1 allergen and extensin family protein	GO:0003674,GO:0005576,GO:0005615,GO:0008150
AT4G18830	ovate family protein 5	GO:0005515,GO:0005634,GO:0005730,GO:0009553,GO:0016049,GO:0030863,GO:0043622,GO:0045892
AT4G18980	AtS40-3	GO:0003674,GO:0005634,GO:0010150,GO:0010468
AT4G20370	PEBP (phosphatidylethanolamine-binding protein) family protein	GO:0005737,GO:0009911,GO:0010022
AT4G21120	amino acid transporter 1	GO:0005313,GO:0005737,GO:0005886,GO:0006865,GO:0015171,GO:0015174,GO:0015189,GO:0015802,GO:0016020,GO:0022857,GO:0055085,GO:0097638
AT4G21490	NAD(P)H dehydrogenase B3	GO:0003954,GO:0005509,GO:0005739,GO:0005758,GO:0006116,GO:0016491,GO:0044248,GO:0044255,GO:0048522,GO:1901575
AT4G21895	DNA binding	GO:0003674,GO:0005634,GO:0008150
AT4G22680	myb domain protein 85	GO:0000976,GO:0003700,GO:0005634,GO:0009094,GO:0030154,GO:0045893,GO:1901141,GO:2000652,GO:2000762
AT4G22920	non-yellowing 1	GO:0005515,GO:0015996
AT4G23496	SPIRAL1-like5	GO:0003674,GO:0010005,GO:0043622
AT4G23560	glycosyl hydrolase 9B15	GO:0005576,GO:0008810
AT4G24000	cellulose synthase like G2	GO:0005794,GO:0005886,GO:0009833,GO:0016757,GO:0016759,GO:0016760,GO:0030244,GO:0051753
AT4G24640	Plant invertase/pectin methylesterase inhibitor superfamily protein	GO:0000325,GO:0004857,GO:0008150,GO:0009507
AT4G25000	alpha-amylase-like	GO:0004556,GO:0005509,GO:0005576,GO:0009737,GO:0009739,GO:0048046,GO:0103025
AT4G25010	Nodulin MtN3 family protein	GO:0005576,GO:0005886,GO:0005887,GO:0006869,GO:0008515,GO:0008643,GO:0009901,GO:0015770,GO:0016021,GO:0051119,GO:0080112,GO:1905039,GO:1905200,GO:1905201
AT4G25040	Uncharacterised protein family (UPF0497)	GO:0005886,GO:0008150,GO:0051539
AT4G25420	2-oxoglutarate (2OG) and Fe(II)-dependent oxygenase superfamily protein	GO:0005737,GO:0009416,GO:0009686,GO:0009739,GO:0009740,GO:0009826,GO:0009908,GO:0045544,GO:0048366,GO:0048575,GO:0051213
AT4G25780	CAP (Cysteine-rich secretory proteins, Antigen 5, and Pathogenesis-related 1 protein) superfamily protein	GO:0003674,GO:0005576,GO:0005615,GO:0009415,GO:0009416,GO:0048638,GO:0051239,GO:2000241
AT4G25790	CAP (Cysteine-rich secretory proteins, Antigen 5, and Pathogenesis-related 1 protein) superfamily protein	GO:0003674,GO:0005576,GO:0005615,GO:0008150
AT4G25850	OSBP(oxysterol binding protein)-related protein 4B	GO:0005634,GO:0005829,GO:0008289,GO:0015248,GO:0016020,GO:0032934,GO:0043231
AT4G26260	myo-inositol oxygenase 4	GO:0005506,GO:0005737,GO:0006949,GO:0019310,GO:0019853,GO:0050113
AT4G26950	Protein of unknown function, DUF584	GO:0003674,GO:0005634,GO:0009506,GO:0048522
AT4G27110	COBRA-like protein 11 precursor	GO:0005886,GO:0009860,GO:0010183,GO:0010215,GO:0016324,GO:0031225,GO:0031982,GO:0071555
AT4G27580		GO:0003674,GO:0005634,GO:0005739,GO:0008150,GO:0009505
AT4G27790	Calcium-binding EF hand family protein	GO:0005509,GO:0005783,GO:0008150
AT4G28280	LORELEI-LIKE-GPI ANCHORED PROTEIN 3	GO:0005515,GO:0005886,GO:0031225,GO:0072659,GO:0080092,GO:0090406,GO:1903428
AT4G28380	Leucine-rich repeat (LRR) family protein	GO:0007165
AT4G29460	Phospholipase A2 family protein	GO:0004623,GO:0005509,GO:0005543,GO:0005576,GO:0005783,GO:0005794,GO:0006644,GO:0009555,GO:0009846,GO:0009860,GO:0047498,GO:0050482
AT4G31370	FASCICLIN-like arabinogalactan protein 5 precursor	GO:0003674,GO:0009507,GO:0010035,GO:0019752,GO:0031225,GO:0046658
AT4G31380	FPF1-like protein 1	GO:0003674,GO:0005634,GO:0006970,GO:0009642,GO:0009909,GO:0010228,GO:0033993,GO:0071310
AT4G32170	cytochrome P450, family 96, subfamily A, polypeptide 2	GO:0005506,GO:0005576,GO:0016705,GO:0020037
AT4G32630	ArfGap/RecO-like zinc finger domain-containing protein	GO:0003674,GO:0005634,GO:0008150
AT4G32810	carotenoid cleavage dioxygenase 8	GO:0009507,GO:0009570,GO:0009733,GO:0009926,GO:0009965,GO:0010223,GO:0010436,GO:0016121,GO:0016124,GO:0016702,GO:0102251,GO:0102396,GO:1901601
AT4G32940	gamma vacuolar processing enzyme	GO:0000323,GO:0000326,GO:0004175,GO:0004197,GO:0005576,GO:0005773,GO:0006624,GO:0009611,GO:0009723,GO:0009751,GO:0009753,GO:0010150,GO:0051603
AT4G33040	Thioredoxin superfamily protein	GO:0005515,GO:0005737,GO:0006790,GO:0009314,GO:0010035,GO:0019748,GO:0044248,GO:0097573
AT4G33070	Thiamine pyrophosphate dependent pyruvate decarboxylase family protein	GO:0000287,GO:0004737,GO:0005829,GO:0005886,GO:0009507,GO:0016831,GO:0030976,GO:0034059,GO:0071456
AT4G33450	myb domain protein 69	GO:0000978,GO:0000981,GO:0003700,GO:0005515,GO:0005634,GO:0006355,GO:0045893,GO:2000652
AT4G33790	Jojoba acyl CoA reductase-related male sterility protein	GO:0005515,GO:0005783,GO:0010025,GO:0010345,GO:0035336,GO:0043231,GO:0080019,GO:0102965
AT4G33860	Glycosyl hydrolase family 10 protein	GO:0004553,GO:0005576
AT4G33970	Leucine-rich repeat (LRR) family protein	GO:0005199,GO:0005634,GO:0009860
AT4G34588	conserved peptide upstream open reading frame 2
AT4G34590	G-box binding factor 6	GO:0000976,GO:0003700,GO:0005515,GO:0005634,GO:0009744,GO:0017148,GO:0043565,GO:0045893,GO:0046982,GO:0080149
AT4G35010	beta-galactosidase 11	GO:0004565,GO:0005576,GO:0005618,GO:0005773,GO:0005975,GO:0030154,GO:0030246,GO:0048638
AT4G35060	Heavy metal transport/detoxification superfamily protein	GO:0005634,GO:0006568,GO:0006970,GO:0009506,GO:0009611,GO:0009753,GO:0009850,GO:0010035,GO:0032787,GO:0042435,GO:0044272,GO:0046394,GO:0097305
AT4G35165	Protein of unknown function (DUF1278)	GO:0003674,GO:0005576,GO:0009567,GO:0031982,GO:0080155,GO:2000008
AT4G35700	zinc finger (C2H2 type) family protein	GO:0003700,GO:0005515,GO:0005634,GO:0006355,GO:0048235
AT4G36490	SEC14-like 12	GO:0008526,GO:0009507,GO:0015914
AT4G37608		GO:0003674,GO:0005737,GO:0030163
AT4G39110	Malectin/receptor-like protein kinase family protein	GO:0004672,GO:0005515,GO:0005886,GO:0009507,GO:0009555,GO:0016301,GO:0016324,GO:0046777,GO:0080092
AT4G39480	cytochrome P450, family 96, subfamily A, polypeptide 9	GO:0005506,GO:0005576,GO:0016705,GO:0019748,GO:0020037
AT4G39490	cytochrome P450, family 96, subfamily A, polypeptide 10	GO:0005506,GO:0005576,GO:0008150,GO:0016705,GO:0020037
AT4G39610	Protein of unknown function, DUF617	GO:0003674,GO:0010274,GO:0030154,GO:0042742,GO:0048589
AT5G01360	Plant protein of unknown function (DUF828)	GO:0005634,GO:0005794,GO:0005886,GO:0009827,GO:0016413,GO:0030244,GO:0045489,GO:0045492,GO:1990538
AT5G02110	CYCLIN D7;1	GO:0000079,GO:0000307,GO:0005515,GO:0005634,GO:0005737,GO:0009793,GO:0016538,GO:0044772,GO:0051726
AT5G02420		GO:0005515,GO:0005634,GO:0006970,GO:0009414,GO:0009737,GO:0032875,GO:0042592,GO:0045839
AT5G02580	Plant protein 1589 of unknown function	GO:0005575,GO:0008610,GO:0009414,GO:0010015,GO:0046148,GO:0098771,GO:1901575,GO:1901617
AT5G04180	alpha carbonic anhydrase 3	GO:0004089,GO:0005737,GO:0006730,GO:0008270,GO:0010037,GO:0016836
AT5G05390	laccase 12	GO:0005507,GO:0005576,GO:0016491,GO:0052716,GO:1990641
AT5G06510	nuclear factor Y, subunit A10	GO:0000978,GO:0000981,GO:0003700,GO:0005634,GO:0006355,GO:0006357,GO:0007165,GO:0016602,GO:0071396,GO:1901701
AT5G07430	Pectin lyase-like superfamily protein	GO:0005576,GO:0030599,GO:0042545,GO:0045490,GO:0052689
AT5G07680	NAC domain containing protein 80	GO:0000976,GO:0003700,GO:0005634,GO:0006355,GO:0007568,GO:0010558,GO:0043436
AT5G10090	Tetratricopeptide repeat (TPR)-like superfamily protein	GO:0003674,GO:0005634,GO:0005737,GO:0008150
AT5G10770	Eukaryotic aspartyl protease family protein	GO:0003674,GO:0005576,GO:0006721,GO:0044281,GO:0044550,GO:0098542,GO:1901657
AT5G10930	CBL-interacting protein kinase 5	GO:0004674,GO:0005515,GO:0005634,GO:0006468,GO:0007165,GO:0009639,GO:0009642,GO:0051592
AT5G11360	Interleukin-1 receptor-associated kinase 4 protein	GO:0003674,GO:0008150,GO:0009507
AT5G11930	Thioredoxin superfamily protein	GO:0005515,GO:0005739,GO:0009611,GO:0009753,GO:0019748,GO:0019752,GO:0097573,GO:1901135
AT5G12000	Protein kinase protein with adenine nucleotide alpha hydrolases-like domain	GO:0004672,GO:0005524,GO:0005634,GO:0006468,GO:0016301
AT5G12960	Putative glycosyl hydrolase of unknown function (DUF1680)	GO:0005576,GO:0046373,GO:0046556
AT5G13170	senescence-associated gene 29	GO:0000139,GO:0005515,GO:0005887,GO:0008515,GO:0008643,GO:0009793,GO:0010150,GO:0010431,GO:0015770,GO:0016021,GO:0051119,GO:0071215,GO:0071446,GO:0071470
AT5G14380	arabinogalactan protein 6	GO:0005886,GO:0009860,GO:0010208,GO:0031012,GO:0031225
AT5G15110	Pectate lyase family protein	GO:0005576,GO:0016829
AT5G15430	Plant calmodulin-binding protein-related	GO:0005516,GO:0005634,GO:0048638,GO:2000241
AT5G15500	Ankyrin repeat family protein	GO:0003674,GO:0005737,GO:0006970,GO:0009414,GO:0009737,GO:0009738,GO:0070592,GO:0071669,GO:1901701
AT5G16453	Defensin-like (DEFL) family protein	GO:0003674,GO:0005576,GO:0008150
AT5G16570	glutamine synthetase 1;4	GO:0004356,GO:0005515,GO:0005737,GO:0005829,GO:0006542,GO:0009536,GO:0042128
AT5G16740	Transmembrane amino acid transporter family protein	GO:0005886,GO:0008150,GO:0015171
AT5G17220	glutathione S-transferase phi 12	GO:0004364,GO:0005634,GO:0005737,GO:0006749,GO:0009407,GO:0009705,GO:0043169,GO:0043295,GO:0046283,GO:1900384
AT5G18910	Protein kinase superfamily protein	GO:0004674,GO:0005634,GO:0005777,GO:0046777
AT5G19470	nudix hydrolase homolog 24	GO:0008150,GO:0009507,GO:0044715
AT5G19473	RPM1-interacting protein 4 (RIN4) family protein	GO:0003674,GO:0005634,GO:0008150
AT5G19580	glyoxal oxidase-related protein	GO:0003674,GO:0005576,GO:0008150
AT5G20390	Glycosyl hydrolase superfamily protein	GO:0005576,GO:0005975,GO:0042973,GO:0046658
AT5G22200	Late embryogenesis abundant (LEA) hydroxyproline-rich glycoprotein family	GO:0005739,GO:0009505,GO:0009506,GO:0046658,GO:0048481,GO:0098542
AT5G22300	nitrilase 4	GO:0000257,GO:0005829,GO:0005886,GO:0006807,GO:0018822,GO:0019499,GO:0047427,GO:0047558,GO:0051410,GO:0080061
AT5G22490	O-acyltransferase (WSD1-like) family protein	GO:0004144,GO:0005634,GO:0005886,GO:0019432,GO:0047196,GO:0102966
AT5G22980	serine carboxypeptidase-like 47	GO:0004185,GO:0005576,GO:0005773
AT5G23020	2-isopropylmalate synthase 2	GO:0003852,GO:0009098,GO:0009507,GO:0010177,GO:0019761
AT5G23270	sugar transporter 11	GO:0015144,GO:0015145,GO:0015749,GO:0090406
AT5G23750	Remorin family protein	GO:0005515,GO:0005634,GO:0009507,GO:0009536,GO:0009651,GO:0010555
AT5G23960	terpene synthase 21	GO:0000287,GO:0009507,GO:0016102,GO:0016106,GO:0051762,GO:0080016,GO:0080017,GO:0080027
AT5G24105	arabinogalactan protein 41	GO:0003674,GO:0005886,GO:0009416
AT5G24655	response to low sulfur 4	GO:0003674,GO:0005634,GO:0009909,GO:0048587,GO:0098869
AT5G24860	flowering promoting factor 1	GO:0005515,GO:0005634,GO:0005739,GO:0009739,GO:0009909,GO:0009911,GO:0010228
AT5G25110	CBL-interacting protein kinase 25	GO:0001666,GO:0004674,GO:0005515,GO:0006468,GO:0007165,GO:0030007,GO:0050832
AT5G25340	Ubiquitin-like superfamily protein	GO:0000398,GO:0003674,GO:0005634,GO:0005689
AT5G26060	Plant self-incompatibility protein S1 family	GO:0003674,GO:0005576,GO:0008150
AT5G26120	alpha-L-arabinofuranosidase 2	GO:0005576,GO:0046373,GO:0046556
AT5G26310	UDP-Glycosyltransferase superfamily protein	GO:0009888,GO:0016757,GO:0047209,GO:0047218,GO:0102359,GO:0102361
AT5G26692	Putative membrane lipoprotein	GO:0003674,GO:0005739,GO:0008150
AT5G26700	RmlC-like cupins superfamily protein	GO:0005576,GO:0009506,GO:0010497,GO:0030145,GO:2000280
AT5G26717	Putative membrane lipoprotein	GO:0003674,GO:0005575,GO:0008150
AT5G28680	Malectin/receptor-like protein kinase family protein	GO:0004672,GO:0004674,GO:0005515,GO:0005576,GO:0005886,GO:0009860,GO:0016324,GO:0046777,GO:0090404
AT5G28690	Protein of unknown function (DUF1685)	GO:0004521,GO:0005634,GO:0030154,GO:0043571
AT5G35715	cytochrome P450, family 71, subfamily B, polypeptide 8	GO:0003674,GO:0005575,GO:0008150
AT5G35732		GO:0003674,GO:0005634,GO:0032870
AT5G37600	glutamine synthase clone R1	GO:0004356,GO:0005507,GO:0005515,GO:0005737,GO:0005829,GO:0005886,GO:0006542,GO:0009505,GO:0009506,GO:0009536,GO:0010150,GO:0022626,GO:0042128
AT5G37970	S-adenosyl-L-methionine-dependent methyltransferases superfamily protein	GO:0008757,GO:0009507,GO:0032259
AT5G38435	S-protein homologue 8	GO:0003674,GO:0005575,GO:0009875
AT5G39090	HXXXD-type acyl-transferase family protein	GO:0007165,GO:0009507,GO:0010035,GO:0016747,GO:0019748
AT5G39100	germin-like protein 6	GO:0005576,GO:0008150,GO:0030145
AT5G39130	RmlC-like cupins superfamily protein	GO:0005576,GO:0030145
AT5G39400	Calcium/lipid-binding (CaLB) phosphatase	GO:0004725,GO:0005829,GO:0006499,GO:0008138,GO:0009555,GO:0016311,GO:0016314,GO:0016791,GO:0046856,GO:0052866
AT5G39520	Protein of unknown function (DUF1997)	GO:0005515,GO:0005634,GO:0009507,GO:0009737,GO:0010150
AT5G39880		GO:0003674,GO:0005576,GO:0030154
AT5G40348	other RNA	GO:0003674,GO:0005575,GO:0008150
AT5G40350	myb domain protein 24	GO:0003700,GO:0005515,GO:0005634,GO:0006355,GO:0009740,GO:0009753,GO:0009867,GO:0043565,GO:0048443,GO:0080086,GO:1990841
AT5G40360	myb domain protein 115	GO:0000978,GO:0000981,GO:0003677,GO:0003700,GO:0005634,GO:0006355,GO:0009960,GO:0010228,GO:0010262,GO:0010439,GO:0043565,GO:0045723,GO:0045893,GO:0055089,GO:2000014,GO:2001280
AT5G40960	Protein of unknown function (DUF 3339)	GO:0003674,GO:0008150,GO:0031225
AT5G42340	Plant U-Box 15	GO:0004842,GO:0005634,GO:0005737,GO:0007166,GO:0016567,GO:0030154
AT5G42610	Protein of unknown function (DUF607)	GO:0005262,GO:0005739,GO:0015292,GO:0031305,GO:0036444,GO:0051560,GO:1990246
AT5G42800	dihydroflavonol 4-reductase	GO:0005515,GO:0009718,GO:0016616,GO:0042406,GO:0045552,GO:0047890
AT5G43185	Expressed protein	GO:0003674,GO:0005739,GO:0008150
AT5G43780	Pseudouridine synthase/archaeosine transglycosylase-like family protein	GO:0000103,GO:0004020,GO:0004781,GO:0005739,GO:0009507,GO:0009536,GO:0009570,GO:0070814
AT5G44630	Terpenoid cyclases/Protein prenyltransferases superfamily protein	GO:0000287,GO:0009506,GO:0009507,GO:0009975,GO:0010333,GO:0016102,GO:0016106,GO:0051762,GO:0102878,GO:0102879,GO:0102883
AT5G44640	beta glucosidase 13	GO:0005576,GO:0005794,GO:0005975,GO:0008422,GO:0009651,GO:0019762,GO:0102483
AT5G45095		GO:0003674,GO:0005739,GO:0010035,GO:0042592,GO:0098542
AT5G45380	solute:sodium symporters;urea transmembrane transporters	GO:0005886,GO:0006995,GO:0009507,GO:0015204,GO:0015370,GO:0071918
AT5G45880	Pollen Ole e 1 allergen and extensin family protein	GO:0003674,GO:0005576,GO:0005615,GO:0050793
AT5G45890	senescence-associated gene 12	GO:0004197,GO:0005615,GO:0005764,GO:0007568,GO:0008234,GO:0009507,GO:0009723,GO:0009733,GO:0009735,GO:0009744,GO:0009749,GO:0009750,GO:0010150,GO:0010224,GO:0010282,GO:0051603,GO:0080187
AT5G45910	GDSL-like Lipase/Acylhydrolase superfamily protein	GO:0016788
AT5G45950	GDSL-like Lipase/Acylhydrolase superfamily protein	GO:0005576,GO:0016788
AT5G46770		GO:0003674,GO:0005634,GO:0048638,GO:2000241
AT5G47000	Peroxidase superfamily protein	GO:0005576,GO:0006979,GO:0009044,GO:0020037
AT5G47635	Pollen Ole e 1 allergen and extensin family protein	GO:0003674,GO:0005576,GO:0071554
AT5G48140	Pectin lyase-like superfamily protein	GO:0004650,GO:0005576,GO:0005975
AT5G48410	glutamate receptor 1.3	GO:0005217,GO:0005262,GO:0005886,GO:0006816,GO:0006874,GO:0008066,GO:0009416,GO:0015276,GO:0019722,GO:0038023,GO:0071230
AT5G49130	MATE efflux family protein	GO:0010035,GO:0015297,GO:0016020,GO:0022857,GO:0042910,GO:0044281,GO:1990961
AT5G50030	Plant invertase/pectin methylesterase inhibitor superfamily protein	GO:0004857,GO:0009507,GO:0043086
AT5G50080	ethylene response factor 110	GO:0003700,GO:0005634,GO:0006355,GO:0009873,GO:0045893,GO:0048510
AT5G50423	Putative membrane lipoprotein	GO:0003674,GO:0005576,GO:0008150
AT5G50800	Nodulin MtN3 family protein	GO:0005515,GO:0005576,GO:0005886,GO:0005887,GO:0006869,GO:0008515,GO:0008643,GO:0009555,GO:0009901,GO:0015770,GO:0016021,GO:0051119,GO:0052543,GO:0080112,GO:1905039,GO:1905200,GO:1905201
AT5G50830		GO:0003674,GO:0005634,GO:0008150
AT5G51810	gibberellin 20 oxidase 2	GO:0005737,GO:0009416,GO:0009639,GO:0009686,GO:0009739,GO:0009826,GO:0009908,GO:0045544,GO:0051213
AT5G51950	Glucose-methanol-choline (GMC) oxidoreductase family protein	GO:0009507,GO:0009888,GO:0016614,GO:0050660,GO:2000652
AT5G52360	actin depolymerizing factor 10	GO:0003779,GO:0005634,GO:0005737,GO:0005884,GO:0009860,GO:0015629,GO:0030042,GO:0048046,GO:0051015
AT5G53420	CCT motif family protein	GO:0003674,GO:0005634,GO:0090548
AT5G53902	U3B; snoRNA	GO:0000154,GO:0003674,GO:0005732
AT5G54020	Cysteine/Histidine-rich C1 domain family protein	GO:0005634,GO:0010015,GO:0035556,GO:0048589,GO:0090558
AT5G54040	Cysteine/Histidine-rich C1 domain family protein	GO:0003674,GO:0005634,GO:0009888,GO:0030154,GO:0048364
AT5G54060	UDP-glucose:flavonoid 3-o-glucosyltransferase	GO:0009507,GO:0009718,GO:0016757,GO:0035252,GO:0071368,GO:0071395,GO:0102580,GO:1901038
AT5G54095		GO:0003674,GO:0005634,GO:0008150
AT5G55410	Bifunctional inhibitor/lipid-transfer protein/seed storage 2S albumin superfamily protein	GO:0005504,GO:0005576,GO:0009627
AT5G55930	oligopeptide transporter 1	GO:0005887,GO:0006857,GO:0016020,GO:0035673
AT5G56640	myo-inositol oxygenase 5	GO:0005506,GO:0005737,GO:0006949,GO:0019310,GO:0050113
AT5G56840	myb-like transcription factor family protein	GO:0003677,GO:0003700,GO:0005634,GO:0006355,GO:0008270
AT5G57520	zinc finger protein 2	GO:0003700,GO:0005515,GO:0005634,GO:0006355,GO:0060862
AT5G57690	diacylglycerol kinase 4	GO:0003951,GO:0004143,GO:0007205
AT5G58170	SHV3-like 5	GO:0006629,GO:0008889,GO:0009507,GO:0031225
AT5G58782	Undecaprenyl pyrophosphate synthetase family protein	GO:0002094,GO:0005783,GO:0006486,GO:0009409,GO:0009570,GO:0009668,GO:0016094,GO:0019408,GO:0045547
AT5G58840	Subtilase family protein	GO:0004252,GO:0005576,GO:0006508,GO:0009414,GO:0019748
AT5G59050		GO:0003674,GO:0005634,GO:0019748,GO:0042546,GO:0048589,GO:0071669
AT5G59310	lipid transfer protein 4	GO:0005576,GO:0006869,GO:0009414,GO:0009651,GO:0009737
AT5G59320	lipid transfer protein 3	GO:0005576,GO:0005618,GO:0006869,GO:0009414,GO:0009737,GO:0048046
AT5G59370	actin 4	GO:0005200,GO:0005737,GO:0005739,GO:0007010,GO:0009536,GO:0030036
AT5G60020	laccase 17	GO:0005507,GO:0005576,GO:0009505,GO:0009698,GO:0009809,GO:0016491,GO:0052716
AT5G61820		GO:0000325,GO:0003674,GO:0007568,GO:0009414,GO:0009416,GO:0009507,GO:0009620,GO:0009651,GO:0009738,GO:0009812,GO:0019748,GO:0044281,GO:0098542
AT5G62240	Cell cycle regulated microtubule associated protein	GO:0005634,GO:0005880,GO:0008017,GO:0030295,GO:0032147,GO:0055028,GO:0060236,GO:0072686,GO:0090307
AT5G62730	Major facilitator superfamily protein	GO:0005576,GO:0022857,GO:0055085
AT5G63560	HXXXD-type acyl-transferase family protein	GO:0005737,GO:0009536,GO:0016747,GO:0090430,GO:0090431
AT5G64510		GO:0003674,GO:0005783,GO:0009507,GO:0009555
AT5G65040	Protein of unknown function (DUF581)	GO:0002213,GO:0005515,GO:0005634,GO:0005737,GO:0005829,GO:0009625,GO:0019900,GO:0042594
AT5G66985		GO:0003674,GO:0005739,GO:0071456
AT5G67520	adenosine-5'-phosphosulfate (APS) kinase 4	GO:0000103,GO:0004020,GO:0005515,GO:0005737,GO:0005829,GO:0009507,GO:0009536,GO:0048232,GO:0070814

## Sheet: Down genes (WT & quadruple)
GO enrichment analysis for genes downregulated in WT and quadruple under N-deficient condition
gene_id	description	GO_id
AT1G03230	Eukaryotic aspartyl protease family protein	GO:0004190,GO:0005576,GO:0005618,GO:0005794,GO:0005886,GO:0009611,GO:0042742,GO:0048364
AT1G05575	GO:0003674,GO:0005783,GO:0009061
AT1G05675	UDP-Glycosyltransferase superfamily protein	GO:0005575,GO:0009414,GO:0009737,GO:0009755,GO:0080043,GO:0080044,GO:1901701
AT1G06360	Fatty acid desaturase family protein	GO:0005739,GO:0005783,GO:0005789,GO:0006636,GO:0009979,GO:0010025,GO:0016215,GO:0016717
AT1G08310	alpha/beta-Hydrolases superfamily protein	GO:0003674,GO:0005634,GO:0008150
AT1G12610	Integrase-type DNA-binding superfamily protein	GO:0000976,GO:0003700,GO:0005634,GO:0006355,GO:0009408,GO:0009414,GO:0009651,GO:0010371,GO:0019760,GO:0043565,GO:0048510,GO:0050826,GO:0051510
AT1G13300	myb-like transcription factor family protein	GO:0001217,GO:0003700,GO:0005634,GO:0006355,GO:0009788,GO:0016036,GO:0032107,GO:0071456,GO:0080022,GO:1901699
AT1G14240	GDA1/CD39 nucleoside phosphatase family protein	GO:0009134,GO:0016020,GO:0017110,GO:0102485,GO:0102486,GO:0102487,GO:0102488,GO:0102489,GO:0102490,GO:0102491
AT1G14480	Ankyrin repeat family protein	GO:0003674,GO:0005575,GO:0008150
AT1G15040	Class I glutamine amidotransferase-like superfamily protein	GO:0005575,GO:0016811,GO:2000032
AT1G15890	Disease resistance protein (CC-NBS-LRR class) family	GO:0005634,GO:0005739,GO:0043531
AT1G16110	wall associated kinase-like 6	GO:0002682,GO:0005886,GO:0006468,GO:0007166,GO:0009414,GO:0009505,GO:0009737,GO:0009755,GO:0010243,GO:0016301,GO:0030247,GO:0031347,GO:0042742,GO:0050832,GO:0071446
AT1G16130	wall associated kinase-like 2	GO:0004674,GO:0005509,GO:0005886,GO:0007166,GO:0009505,GO:0016301,GO:0030247,GO:0046777
AT1G16420	metacaspase 8	GO:0004197,GO:0006979,GO:0010225,GO:0010421,GO:0012501,GO:0042542
AT1G17147	VQ motif-containing protein	GO:0001666,GO:0002376,GO:0005515,GO:0005575,GO:0006970,GO:0006979,GO:0009611,GO:0009737,GO:0009755,GO:0010200,GO:0014070,GO:0019760,GO:0031347,GO:0042430,GO:0042742,GO:0050832,GO:1901701
AT1G17600	Disease resistance protein (TIR-NBS-LRR class) family	GO:0003953,GO:0005515,GO:0005634,GO:0005737,GO:0006952,GO:0007165,GO:0043531,GO:0045088
AT1G18020	FMN-linked oxidoreductases superfamily protein	GO:0005634,GO:0005737,GO:0010181,GO:0016491
AT1G18350	MAP kinase kinase 7	GO:0002229,GO:0004674,GO:0004708,GO:0005515,GO:0005737,GO:0009862,GO:0009875,GO:0009926,GO:0016301,GO:0042742
AT1G18570	myb domain protein 51	GO:0000976,GO:0003700,GO:0005634,GO:0009617,GO:0009625,GO:0009682,GO:0009759,GO:0042742,GO:0052544
AT1G19150	photosystem I light harvesting complex gene 6	GO:0009416,GO:0009507,GO:0009768
AT1G19380	Protein of unknown function (DUF1195)	GO:0006979,GO:0007165,GO:0009611,GO:0009651,GO:0009737,GO:0009755,GO:0010200,GO:0014070,GO:0031347,GO:0098542,GO:1901701
AT1G20520	Arabidopsis protein of unknown function (DUF241)	GO:0003674,GO:0005575,GO:0008150
AT1G21120	O-methyltransferase family protein	GO:0005634,GO:0005829,GO:0008168,GO:0008171,GO:0008757,GO:0019438,GO:0032259,GO:0042343,GO:0046983,GO:1990110
AT1G21130	O-methyltransferase family protein	GO:0005515,GO:0005634,GO:0005829,GO:0008171,GO:0008757,GO:0019438,GO:0032259,GO:0046983
AT1G21310	extensin 3	GO:0002376,GO:0005199,GO:0006979,GO:0009404,GO:0009664,GO:0009751,GO:0010015,GO:0010035,GO:0030154,GO:0042742,GO:0044248,GO:0050832,GO:0071695,GO:0090558
AT1G21320	nucleotide binding;nucleic acid binding	GO:0003729,GO:0005634,GO:0009056,GO:0009723,GO:0009755,GO:0009966
AT1G23110	GO:0003674
AT1G24147	GO:0003674,GO:0005576,GO:0008150
AT1G25550	myb-like transcription factor family protein	GO:0003677,GO:0003700,GO:0005515,GO:0005634,GO:0005739,GO:0006355,GO:0016036,GO:0071456
AT1G26250	Proline-rich extensin-like family protein	GO:0005199,GO:0009611,GO:0009664,GO:0010035,GO:0098542
AT1G26420	FAD-binding Berberine family protein	GO:0001666,GO:0002237,GO:0002376,GO:0005737,GO:0007165,GO:0009404,GO:0009415,GO:0009505,GO:0009627,GO:0009751,GO:0010243,GO:0031347,GO:0042435,GO:0042742,GO:0044248,GO:0046394,GO:0048367,GO:0050832,GO:0071949,GO:0097305
AT1G29270	GO:0003700,GO:0005634,GO:0006355,GO:0009507,GO:0043565
AT1G29910	chlorophyll A/B binding protein 3	GO:0003729,GO:0005634,GO:0005739,GO:0009416,GO:0009507,GO:0009534,GO:0009535,GO:0009579,GO:0009768,GO:0010287,GO:0016168
AT1G29930	chlorophyll A/B binding protein 1	GO:0003729,GO:0005634,GO:0009416,GO:0009507,GO:0009534,GO:0009535,GO:0009579,GO:0009768,GO:0016168
AT1G30370	alpha/beta-Hydrolases superfamily protein	GO:0004620,GO:0005576,GO:0005739,GO:0006629,GO:0008970,GO:0010214
AT1G30420	multidrug resistance-associated protein 12	GO:0005634,GO:0005737,GO:0008559,GO:0016020,GO:0042626,GO:0055085,GO:0140359
AT1G30730	FAD-binding Berberine family protein	GO:0005737,GO:0006464,GO:0009505,GO:0009611,GO:0071949
AT1G31580	ECS1	GO:0003674,GO:0005618,GO:0005739,GO:0006952,GO:0009416,GO:0009617
AT1G31690	Copper amine oxidase family protein	GO:0005507,GO:0005634,GO:0008131,GO:0009308,GO:0009507,GO:0048038,GO:0052593,GO:0052594,GO:0052595,GO:0052596
AT1G31710	Copper amine oxidase family protein	GO:0005507,GO:0005576,GO:0008131,GO:0009308,GO:0048038,GO:0052593,GO:0052594,GO:0052595,GO:0052596
AT1G33600	Leucine-rich repeat (LRR) family protein	GO:0005618,GO:0005634,GO:0005886,GO:0007165,GO:0009755
AT1G33610	Leucine-rich repeat (LRR) family protein	GO:0003674,GO:0005886,GO:0007165
AT1G33760	Integrase-type DNA-binding superfamily protein	GO:0002237,GO:0002376,GO:0003700,GO:0005634,GO:0006355,GO:0007165,GO:0009617,GO:0009751,GO:0010200,GO:0019748,GO:0031347,GO:0042742,GO:0050832,GO:0098542
AT1G33770	Protein kinase superfamily protein	GO:0000307,GO:0004693,GO:0005634,GO:0006468,GO:0008353,GO:0016310,GO:0032968,GO:0070816
AT1G33790	jacalin lectin family protein	GO:0003674,GO:0005737,GO:0008150
AT1G37130	nitrate reductase 2	GO:0000325,GO:0003729,GO:0005515,GO:0005634,GO:0005739,GO:0006809,GO:0008940,GO:0009416,GO:0009610,GO:0009703,GO:0020037,GO:0030151,GO:0042128,GO:0042802,GO:0043546,GO:0050464,GO:0071949
AT1G49500	GO:0009611,GO:0009755,GO:0033993,GO:0044281,GO:1901698,GO:1901701
AT1G51270	structural molecules;transmembrane receptors;structural molecules	GO:0003953,GO:0005737,GO:0005789,GO:0005886,GO:0007165,GO:0009611,GO:0050135,GO:0061809,GO:0061817,GO:0090158
AT1G51620	Protein kinase superfamily protein	GO:0004672,GO:0005524,GO:0005634,GO:0006468,GO:0016310
AT1G54010	GDSL-like Lipase/Acylhydrolase superfamily protein	GO:0000325,GO:0005576,GO:0005634,GO:0005773,GO:0006568,GO:0006979,GO:0009506,GO:0009611,GO:0009753,GO:0014070,GO:0016788,GO:0042546,GO:0098542
AT1G54740	Protein of unknown function (DUF3049)	GO:0001666,GO:0003674,GO:0005634,GO:0009642,GO:0019752,GO:0030154,GO:0044248,GO:0048589,GO:0050793,GO:1901565
AT1G55450	S-adenosyl-L-methionine-dependent methyltransferases superfamily protein	GO:0002237,GO:0002682,GO:0005634,GO:0009414,GO:0009611,GO:0009751,GO:0009755,GO:0010200,GO:0031347,GO:0033036,GO:0042742,GO:0048523,GO:0050832,GO:1901701
AT1G56240	phloem protein 2-B13	GO:0002376,GO:0006790,GO:0009507,GO:0009611,GO:0009627,GO:0009751,GO:0010200,GO:0019748,GO:0030246,GO:0031347,GO:0042430,GO:0042742,GO:0050832
AT1G56250	phloem protein 2-B14	GO:0002376,GO:0005515,GO:0005634,GO:0005737,GO:0009507,GO:0009611,GO:0009737,GO:0009751,GO:0010035,GO:0010120,GO:0010200,GO:0030246,GO:0031347,GO:0042742,GO:0048827,GO:0050832,GO:0071310,GO:1901701
AT1G56510	Disease resistance protein (TIR-NBS-LRR class)	GO:0002229,GO:0005737,GO:0006952,GO:0007165,GO:0009507,GO:0034644,GO:0043531,GO:0050135,GO:0061809
AT1G56520	Disease resistance protein (TIR-NBS-LRR class) family	GO:0003953,GO:0005634,GO:0006952,GO:0007165,GO:0009507,GO:0043531,GO:0071310,GO:1901701
AT1G61340	F-box family protein	GO:0005515,GO:0005739,GO:0006970,GO:0009611,GO:0009617,GO:0009651,GO:0009737,GO:0009751,GO:0009753,GO:0009961,GO:0071456
AT1G61360	S-locus lectin protein kinase family protein	GO:0004674,GO:0005516,GO:0005576,GO:0005634,GO:0005886,GO:0006468,GO:0045087,GO:0048544
AT1G62440	leucine-rich repeat/extensin 2	GO:0000904,GO:0005199,GO:0005886,GO:0009505
AT1G63860	Disease resistance protein (TIR-NBS-LRR class) family	GO:0002237,GO:0002682,GO:0003953,GO:0006952,GO:0007165,GO:0009507,GO:0009611,GO:0010243,GO:0031347,GO:0042742,GO:0043531,GO:0050832,GO:0071446
AT1G65390	phloem protein 2 A5	GO:0002213,GO:0003953,GO:0005634,GO:0005737,GO:0007165,GO:0009507,GO:0009863,GO:0009867,GO:0012505,GO:0030246,GO:0032260,GO:0050135,GO:0061809
AT1G65486	GO:0003674,GO:0005576,GO:0005634,GO:0005739,GO:0009414
AT1G65845	GO:0003674,GO:0005575,GO:0009611
AT1G66090	Disease resistance protein (TIR-NBS class)	GO:0003953,GO:0006952,GO:0007165,GO:0009507,GO:0043531,GO:0071456
AT1G66100	Plant thionin	GO:0005576,GO:0005634,GO:0006952,GO:0009611,GO:0009753,GO:0010035,GO:0019752,GO:0098542
AT1G66160	CYS, MET, PRO, and GLY protein 1	GO:0004842,GO:0005515,GO:0016567
AT1G66760	MATE efflux family protein	GO:0009611,GO:0015297,GO:0016020,GO:0022857,GO:0042910,GO:1990961
AT1G66860	Class I glutamine amidotransferase-like superfamily protein	GO:0005634,GO:0016811
AT1G67910	GO:0003674,GO:0005634,GO:0008610,GO:0009637,GO:0009888,GO:0010015,GO:0030154,GO:0044255,GO:0048589,GO:1901135
AT1G68238	GO:0003674,GO:0008150
AT1G68670	myb-like transcription factor family protein	GO:0000976,GO:0001217,GO:0003700,GO:0005515,GO:0005634,GO:0006355,GO:0009737,GO:0055062,GO:0071456
AT1G70260	nodulin MtN21 /EamA-like transporter family protein	GO:0005783,GO:0005886,GO:0022857,GO:1900150,GO:1900425,GO:1902289
AT1G72060	serine-type endopeptidase inhibitors	GO:0004867,GO:0005576,GO:0006979
AT1G72140	Major facilitator superfamily protein	GO:0000325,GO:0005634,GO:0009624,GO:0009705,GO:0015706,GO:0042937,GO:0071916,GO:0080054
AT1G73010	phosphate starvation-induced gene 2	GO:0004427,GO:0005634,GO:0016036,GO:0016462,GO:0016791,GO:0051262,GO:0071456
AT1G73480	alpha/beta-Hydrolases superfamily protein	GO:0009408,GO:0009414,GO:0009507,GO:0009611,GO:0009639,GO:0009737,GO:0009753,GO:0009755,GO:0016020,GO:0016298,GO:0019752,GO:0032870,GO:0044283,GO:0047372
AT1G76790	O-methyltransferase family protein	GO:0005829,GO:0008171,GO:0008757,GO:0009759,GO:0019438,GO:0032259,GO:0046983
AT1G77760	nitrate reductase 1	GO:0005515,GO:0005829,GO:0006809,GO:0008940,GO:0009416,GO:0009507,GO:0009703,GO:0020037,GO:0030151,GO:0042128,GO:0043546,GO:0050464,GO:0071949
AT1G77860	Rhomboid-related intramembrane serine protease family protein	GO:0004252,GO:0005575,GO:0030154
AT1G77960	GO:0003674,GO:0005634,GO:0009416
AT1G78410	VQ motif-containing protein	GO:0005515,GO:0005575,GO:0006979
AT1G78830	Curculin-like (mannose-binding) lectin family protein	GO:0002376,GO:0005576,GO:0005618,GO:0005739,GO:0005794,GO:0005886,GO:0007165,GO:0009416,GO:0009505,GO:0009506,GO:0009611,GO:0009620,GO:0010243,GO:0042742,GO:0048046,GO:0071310,GO:0099503
AT1G78850	D-mannose binding lectin protein with Apple-like carbohydrate-binding domain	GO:0000325,GO:0005539,GO:0005576,GO:0005618,GO:0005739,GO:0005794,GO:0048046,GO:0071456,GO:0099503,GO:1904383
AT1G79245
AT1G80840	WRKY DNA-binding protein 40	GO:0000976,GO:0002237,GO:0003700,GO:0005515,GO:0005634,GO:0009611,GO:0009751,GO:0031347,GO:0042742,GO:0045892,GO:0050691,GO:0050832
AT2G04460
AT2G05380	glycine-rich protein 3 short isoform	GO:0002376,GO:0005515,GO:0005576,GO:0005739,GO:0009611,GO:0042742,GO:0050832
AT2G05440	GLYCINE RICH PROTEIN 9	GO:0003674,GO:0009266,GO:0009611,GO:0009699
AT2G05520	glycine-rich protein 3	GO:0005515,GO:0005576,GO:0005739,GO:0008361,GO:0009269,GO:0009723,GO:0009737,GO:0009751,GO:0009826,GO:0010044,GO:0048364
AT2G06070
AT2G14580	basic pathogenesis-related protein 1	GO:0003674,GO:0005576,GO:0005615,GO:0009611,GO:0009617,GO:0009723,GO:0009751,GO:0009753,GO:0080027,GO:0098542
AT2G15080	receptor like protein 19	GO:0005576,GO:0007165,GO:0016301
AT2G15620	nitrite reductase 1	GO:0005739,GO:0009507,GO:0009570,GO:0010167,GO:0020037,GO:0042128,GO:0048046,GO:0048307,GO:0050421
AT2G17660	RPM1-interacting protein 4 (RIN4) family protein	GO:0003674,GO:0005886,GO:0009617,GO:0009651,GO:0010035,GO:0010565,GO:0019752,GO:1901701
AT2G18210	GO:0003674,GO:0005739,GO:0006979,GO:0009414,GO:0009611,GO:0009753,GO:0009755,GO:0009863,GO:0010200,GO:0031347,GO:0042742,GO:0050832
AT2G18300	basic helix-loop-helix (bHLH) DNA-binding superfamily protein	GO:0000976,GO:0003700,GO:0005515,GO:0005634,GO:0006355,GO:0009299,GO:0009725,GO:0009735,GO:0009826,GO:0031490,GO:0043425,GO:0045824,GO:0046983,GO:0062207
AT2G18690	GO:0002237,GO:0002376,GO:0003674,GO:0006979,GO:0009414,GO:0009507,GO:0009611,GO:0009627,GO:0009700,GO:0009737,GO:0009751,GO:0009753,GO:0009755,GO:0010150,GO:0010200,GO:0031347,GO:0032787,GO:0042742,GO:0048523,GO:0050832,GO:1901701
AT2G20670	Protein of unknown function (DUF506)	GO:0005634,GO:0009414,GO:0009507,GO:0009639
AT2G21210	SAUR-like auxin-responsive protein family	GO:0003674,GO:0005739,GO:0009507,GO:0009733,GO:0010200
AT2G22500	uncoupling protein 5	GO:0005310,GO:0005739,GO:0006839,GO:0008272,GO:0015116,GO:0015117,GO:0015131,GO:0015140,GO:0015141,GO:0015297,GO:0015709,GO:0015729,GO:0017077,GO:0035435,GO:0071422,GO:0071423,GO:0071456,GO:1902600
AT2G23100	Cysteine/Histidine-rich C1 domain family protein	GO:0003674,GO:0005575,GO:0009755,GO:1901701
AT2G24600	Ankyrin repeat family protein	GO:0005737,GO:0007165,GO:0009414,GO:0009611,GO:0009651,GO:0009737,GO:0009753,GO:0016020,GO:0048367,GO:0048523,GO:0071310,GO:1901701
AT2G25200	Plant protein of unknown function (DUF868)	GO:0003674,GO:0009507,GO:0098542
AT2G25510	GO:0003674,GO:0005739,GO:0007165
AT2G26010	plant defensin 1.3	GO:0005515,GO:0005576,GO:0006952,GO:0098542,GO:0099503
AT2G26020	plant defensin 1.2b	GO:0003674,GO:0005576,GO:0006952
AT2G26190	calmodulin-binding family protein	GO:0005516,GO:0009507,GO:0009651,GO:0009737,GO:0071456
AT2G26530	Protein of unknown function (DUF1645)	GO:0003674,GO:0009507,GO:0010038
AT2G26560	phospholipase A 2A	GO:0004620,GO:0005515,GO:0005737,GO:0005777,GO:0006629,GO:0008219,GO:0009507,GO:0009626,GO:0016020,GO:0016298,GO:0031408,GO:0042802,GO:0046686,GO:0047372,GO:0051607,GO:0071456
AT2G27080	Late embryogenesis abundant (LEA) hydroxyproline-rich glycoprotein family	GO:0003674,GO:0005634,GO:0009506,GO:0042742
AT2G27660	Cysteine/Histidine-rich C1 domain family protein	GO:0003674,GO:0005575,GO:0007165,GO:0009611,GO:0009627,GO:0019748,GO:0042742,GO:0048364,GO:0050832,GO:0071310,GO:1901701
AT2G29290	NAD(P)-binding Rossmann-fold superfamily protein	GO:0005777
AT2G29300	NAD(P)-binding Rossmann-fold superfamily protein	GO:0005777,GO:0008150,GO:0016491
AT2G32680	receptor like protein 23	GO:0002229,GO:0002237,GO:0002238,GO:0002240,GO:0002758,GO:0005576,GO:0005783,GO:0007165,GO:0010555,GO:0016301,GO:0019901,GO:0032491,GO:0042742,GO:0050832,GO:0140426
AT2G34010	GO:0003700,GO:0005515,GO:0005634,GO:0045892,GO:0048366
AT2G34130
AT2G34430	light-harvesting chlorophyll-protein complex II subunit B1	GO:0005783,GO:0009416,GO:0009507,GO:0009534,GO:0009535,GO:0009579,GO:0009768,GO:0009769,GO:0009941,GO:0015979,GO:0016168,GO:0042651
AT2G35930	plant U-box 23	GO:0002679,GO:0004842,GO:0005737,GO:0005829,GO:0006952,GO:0009414,GO:0016567,GO:0051865
AT2G36690	2-oxoglutarate (2OG) and Fe(II)-dependent oxygenase superfamily protein	GO:0005634,GO:0005737,GO:0009685,GO:0009686,GO:0009737,GO:0016706,GO:0051213
AT2G38470	WRKY DNA-binding protein 33	GO:0000976,GO:0003700,GO:0005515,GO:0005634,GO:0006355,GO:0006970,GO:0009408,GO:0009409,GO:0009414,GO:0009627,GO:0009651,GO:0010120,GO:0010508,GO:0034605,GO:0042742,GO:0050832,GO:0070370
AT2G39030	Acyl-CoA N-acyltransferases (NAT) superfamily protein	GO:0005737,GO:0006591,GO:0008080,GO:0009753
AT2G39250	Integrase-type DNA-binding superfamily protein	GO:0003677,GO:0003700,GO:0005515,GO:0005634,GO:0005730,GO:0006355
AT2G39310	jacalin-related lectin 22	GO:0005737,GO:0032870,GO:1901701
AT2G40400	Protein of unknown function (DUF399 and DUF3411)	GO:0009507,GO:0009741,GO:0015995
AT2G41100	Calcium-binding EF hand family protein	GO:0000325,GO:0003729,GO:0005509,GO:0005515,GO:0005739,GO:0005829,GO:0009266,GO:0009506,GO:0009507,GO:0009612,GO:0009646,GO:0009652,GO:0071456
AT2G41560	autoinhibited Ca(2+)-ATPase, isoform 4	GO:0000325,GO:0005388,GO:0005516,GO:0005634,GO:0005773,GO:0005774,GO:0005829,GO:0005887,GO:0006970,GO:0009507,GO:0009624,GO:0009651,GO:0009705,GO:0019829,GO:0042742,GO:0043069,GO:0043231,GO:0055081,GO:0070588
AT2G43150	Proline-rich extensin-like family protein	GO:0005199,GO:0009620,GO:0009664,GO:0010015,GO:0019748,GO:0030154,GO:0048589,GO:0090558,GO:0098542
AT2G43520	trypsin inhibitor protein 2	GO:0004867,GO:0005576,GO:0006952,GO:0019871
AT2G43535	Scorpion toxin-like knottin superfamily protein	GO:0005576,GO:0009611,GO:0009753,GO:0010035,GO:0019752,GO:0019871,GO:0099503
AT2G43580	Chitinase family protein	GO:0004568,GO:0005576,GO:0009620,GO:0016998
AT2G43590	Chitinase family protein	GO:0004568,GO:0005576,GO:0010015,GO:0010035,GO:0016998,GO:0019748,GO:0031347,GO:0032870,GO:0042742,GO:0043436,GO:0050832,GO:0099503,GO:1901701
AT2G44460	beta glucosidase 28	GO:0004553,GO:0005975,GO:0008422,GO:0009651,GO:0019762,GO:0102483
AT2G44840	ethylene-responsive element binding factor 13	GO:0000976,GO:0003677,GO:0003700,GO:0005515,GO:0005622,GO:0005634,GO:0006355,GO:0009873
AT2G45130	SPX domain gene 3	GO:0005737,GO:0016036,GO:0080040
AT2G46220	Uncharacterized conserved protein (DUF2358)	GO:0003674,GO:0008150,GO:0009507
AT3G01290	SPFH/Band 7/PHB domain-containing membrane-associated protein family	GO:0000325,GO:0002239,GO:0005739,GO:0005829,GO:0005886,GO:0009506
AT3G02040	senescence-related gene 3	GO:0000287,GO:0005737,GO:0008889,GO:0009536,GO:0030643,GO:0046475,GO:0071456
AT3G02840	ARM repeat superfamily protein	GO:0005634,GO:0005737,GO:0010193
AT3G04720	pathogenesis-related 4	GO:0004540,GO:0005576,GO:0008061,GO:0009615,GO:0009627,GO:0009723,GO:0042742,GO:0080027,GO:0099503
AT3G05727	S locus-related glycoprotein 1 (SLR1) binding pollen coat protein family	GO:0003674,GO:0005576,GO:0008150,GO:0099503
AT3G05730	GO:0003674,GO:0005576,GO:0008150,GO:0099503
AT3G07195	RPM1-interacting protein 4 (RIN4) family protein	GO:0002682,GO:0003674,GO:0005634,GO:0005886,GO:0009414,GO:0009611,GO:0009751,GO:0009755,GO:0010200,GO:0031347,GO:0042742,GO:0050832,GO:1901701
AT3G07350	Protein of unknown function (DUF506)	GO:0002237,GO:0002376,GO:0003674,GO:0005739,GO:0006970,GO:0008610,GO:0009611,GO:0009639,GO:0009642,GO:0009723,GO:0009737,GO:0009755,GO:0010150,GO:0010243,GO:0019748,GO:0042742,GO:0044255,GO:0050832,GO:0055062,GO:0071407,GO:0071446,GO:0071456,GO:0098542,GO:1901135,GO:1901701
AT3G09405	Pectinacetylesterase family protein	GO:0005576,GO:0007165,GO:0010035,GO:0052793,GO:0071310,GO:0071555
AT3G09922	induced by phosphate starvation1	GO:0003674,GO:0005739,GO:0016036
AT3G10720	Plant invertase/pectin methylesterase inhibitor superfamily	GO:0005576,GO:0009611,GO:0009637,GO:0010243,GO:0030599,GO:0031347,GO:0032787,GO:0042545,GO:0044255,GO:0045490,GO:0046910,GO:0098542
AT3G11820	syntaxin of plants 121	GO:0000149,GO:0005484,GO:0005515,GO:0005802,GO:0005829,GO:0005886,GO:0006612,GO:0006886,GO:0006887,GO:0006906,GO:0006952,GO:0009504,GO:0009506,GO:0009620,GO:0009737,GO:0009863,GO:0009867,GO:0010119,GO:0010148,GO:0010363,GO:0012505,GO:0016021,GO:0016192,GO:0031201,GO:0031348,GO:0032940,GO:0043069,GO:0043495,GO:0048278,GO:0050832,GO:0051245,GO:0061025,GO:0072659,GO:0072660
AT3G12500	basic chitinase	GO:0000325,GO:0004568,GO:0005576,GO:0005622,GO:0005773,GO:0009871,GO:0016998,GO:0050832,GO:0099503
AT3G12520	sulfate transporter 4;2	GO:0005887,GO:0008271,GO:0009507,GO:0015116,GO:0015301
AT3G15356	Legume lectin family protein	GO:0005576,GO:0005618,GO:0005829,GO:0009611,GO:0048046,GO:0071323,GO:0071369,GO:0071395
AT3G16530	Legume lectin family protein	GO:0002239,GO:0005576,GO:0005618,GO:0005634,GO:0005829,GO:0010200,GO:0048046
AT3G16670	Pollen Ole e 1 allergen and extensin family protein	GO:0003674,GO:0005576,GO:0006979
AT3G16770	ethylene-responsive element binding protein	GO:0000976,GO:0003677,GO:0003700,GO:0005515,GO:0005634,GO:0005737,GO:0005886,GO:0006355,GO:0008219,GO:0009723,GO:0009735,GO:0009753,GO:0009873,GO:0010286,GO:0045893,GO:0051707
AT3G17690	cyclic nucleotide gated channel 19	GO:0005216,GO:0005515,GO:0005634,GO:0005886,GO:0080027,GO:0099604
AT3G19030	GO:0003674,GO:0005575,GO:0006979,GO:0009414,GO:0009611,GO:0009755,GO:0010200,GO:0014070,GO:0042742,GO:0050832,GO:0071215
AT3G21460	Glutaredoxin family protein	GO:0000122,GO:0005515,GO:0005737,GO:0097573
AT3G21950	S-adenosyl-L-methionine-dependent methyltransferases superfamily protein	GO:0005634,GO:0008757,GO:0032259
AT3G22060	Receptor-like protein kinase-related family protein	GO:0000325,GO:0003674,GO:0005576,GO:0005618,GO:0005829,GO:0009737,GO:0099503
AT3G22120	cell wall-plasma membrane linker protein	GO:0003674,GO:0005575,GO:0009642,GO:0009888,GO:0048316
AT3G23510	Cyclopropane-fatty-acyl-phospholipid synthase	GO:0005737,GO:0008168,GO:0008610,GO:0009416,GO:0016491,GO:0044255
AT3G23550	MATE efflux family protein	GO:0002229,GO:0005886,GO:0015297,GO:0016020,GO:0022857,GO:0042910,GO:0098542,GO:1990961
AT3G25770	allene oxide cyclase 2	GO:0005829,GO:0009409,GO:0009507,GO:0009535,GO:0009570,GO:0009695,GO:0009941,GO:0010319,GO:0046423
AT3G25790	myb-like transcription factor family protein	GO:0003677,GO:0003700,GO:0005515,GO:0005634,GO:0006355,GO:0016036,GO:0090548
AT3G26320	cytochrome P450, family 71, subfamily B, polypeptide 36	GO:0005506,GO:0008150,GO:0009507,GO:0016020,GO:0016709,GO:0020037
AT3G28180	Cellulose-synthase-like C4	GO:0000138,GO:0005515,GO:0005768,GO:0005794,GO:0005802,GO:0016757,GO:0016759,GO:0042803,GO:0048868,GO:0071555,GO:0099402
AT3G28290	Protein of unknown function (DUF677)	GO:0005737,GO:0005829,GO:0005886,GO:0009507,GO:0009611,GO:0009737,GO:0009888,GO:0016020
AT3G28300	Protein of unknown function (DUF677)	GO:0005737,GO:0005829,GO:0005886,GO:0008305,GO:0008360,GO:0009507,GO:0098609
AT3G28550	Proline-rich extensin-like family protein	GO:0005199,GO:0005575,GO:0009664
AT3G28930	AIG2-like (avirulence induced gene) family protein	GO:0005634,GO:0005829,GO:0009617
AT3G33081
AT3G43250	Family of unknown function (DUF572)	GO:0003674,GO:0005634,GO:0008380,GO:0071006
AT3G44630	Disease resistance protein (TIR-NBS-LRR class) family	GO:0003953,GO:0006952,GO:0007165,GO:0043531
AT3G45140	lipoxygenase 2	GO:0003729,GO:0005515,GO:0005737,GO:0005829,GO:0009414,GO:0009507,GO:0009535,GO:0009570,GO:0009611,GO:0009617,GO:0009620,GO:0009695,GO:0009753,GO:0009941,GO:0010597,GO:0016165,GO:0016702,GO:0031408,GO:0034440,GO:0051707,GO:0080027,GO:1901149
AT3G45960	expansin-like A3	GO:0005576,GO:0009505,GO:0009506,GO:0009826,GO:0009828
AT3G46110	Domain of unknown function (DUF966)	GO:0005515,GO:0005634,GO:0006970,GO:0010229,GO:0010600,GO:0010928,GO:0031234,GO:0042803,GO:0051302,GO:0090708,GO:1902074,GO:1905392,GO:2000024,GO:2000067
AT3G46780	plastid transcriptionally active 16	GO:0005515,GO:0005829,GO:0007623,GO:0009507,GO:0009534,GO:0009535,GO:0009941,GO:0042644,GO:0098572
AT3G47570	Leucine-rich repeat protein kinase family protein	GO:0004674,GO:0005886,GO:0006468,GO:0007165,GO:0010200,GO:0016053,GO:0016301,GO:0031347,GO:0071407,GO:0098542,GO:1901605,GO:1901701
AT3G48360	BTB and TAZ domain protein 2	GO:0003700,GO:0005515,GO:0005516,GO:0005634,GO:0005737,GO:0006355,GO:0007623,GO:0009409,GO:0009553,GO:0009555,GO:0009611,GO:0009651,GO:0009733,GO:0009734,GO:0009737,GO:0009738,GO:0009743,GO:0009751,GO:0009753,GO:0010167,GO:0010182,GO:0016567,GO:0042542,GO:0051973
AT3G49110	peroxidase CA	GO:0000325,GO:0002221,GO:0004601,GO:0005576,GO:0005829,GO:0006952,GO:0006979,GO:0009416,GO:0009505,GO:0009826,GO:0020037,GO:0042742,GO:0050832,GO:0072593,GO:0099503
AT3G49570	response to low sulfur 3	GO:0003674,GO:0005575,GO:0006790,GO:0009611,GO:0009620,GO:0009651,GO:0009737,GO:0010035,GO:0010243,GO:0010438,GO:0019748,GO:0044248,GO:0044281,GO:0098542,GO:0098869
AT3G49580	response to low sulfur 1	GO:0005515,GO:0005634,GO:0009651,GO:0010438,GO:0098869
AT3G49620	2-oxoglutarate (2OG) and Fe(II)-dependent oxygenase superfamily protein	GO:0005737,GO:0007568,GO:0009267,GO:0051213
AT3G49940	LOB domain-containing protein 38	GO:0001666,GO:0002376,GO:0005515,GO:0005739,GO:0006875,GO:0006952,GO:0006979,GO:0009611,GO:0009617,GO:0009620,GO:0010468,GO:0014070,GO:0048878,GO:0050832,GO:1901698
AT3G49970	Phototropic-responsive NPH3 family protein	GO:0003674,GO:0005575,GO:0008150
AT3G50950	HOPZ-ACTIVATED RESISTANCE 1	GO:0005515,GO:0005634,GO:0042742,GO:0043531,GO:0043621,GO:0050776,GO:0050829
AT3G54580	Proline-rich extensin-like family protein	GO:0005199,GO:0005575,GO:0009664
AT3G55980	salt-inducible zinc finger 1	GO:0003700,GO:0005634,GO:0006355,GO:0071456
AT3G57240	beta-1,3-glucanase 3	GO:0005576,GO:0005618,GO:0005975,GO:0008810,GO:0009617,GO:0042973,GO:0046658,GO:0048046,GO:0099503
AT3G59080	Eukaryotic aspartyl protease family protein	GO:0002237,GO:0002376,GO:0002682,GO:0005576,GO:0009409,GO:0009611,GO:0009626,GO:0009651,GO:0009737,GO:0009751,GO:0009755,GO:0010035,GO:0010200,GO:0031347,GO:0042742,GO:0048523,GO:0050832,GO:0098542,GO:1901701
AT3G62750	beta glucosidase 8	GO:0000325,GO:0004553,GO:0005739,GO:0005777,GO:0005886,GO:0005975,GO:0008422,GO:0099503,GO:0102483
AT3G62930	Thioredoxin superfamily protein	GO:0000122,GO:0005515,GO:0009507,GO:0010167,GO:0097573
AT3G63160	GO:0003729,GO:0005829,GO:0009416,GO:0009507,GO:0009527,GO:0009535,GO:0009579,GO:0009707,GO:0009941,GO:0010319,GO:0031359,GO:0033013,GO:0044248,GO:1901575
AT4G01360	GO:0003674,GO:0009507,GO:0009793,GO:0071456
AT4G02330	Plant invertase/pectin methylesterase inhibitor superfamily	GO:0005576,GO:0009409,GO:0009620,GO:0009741,GO:0030599,GO:0042545,GO:0045490,GO:0046910,GO:0050832
AT4G02520	glutathione S-transferase PHI 2	GO:0000325,GO:0002239,GO:0004364,GO:0005737,GO:0005829,GO:0005886,GO:0006749,GO:0009407,GO:0009409,GO:0009506,GO:0009507,GO:0009570,GO:0010043,GO:0043231,GO:0043295,GO:0046686,GO:0048046,GO:1901149,GO:2001147,GO:2001227
AT4G03450	Ankyrin repeat family protein	GO:0002237,GO:0002376,GO:0005737,GO:0007165,GO:0009751,GO:0016020,GO:0031347,GO:0042742,GO:0050832
AT4G04830	methionine sulfoxide reductase B5	GO:0005829,GO:0006979,GO:0009507,GO:0009611,GO:0009753,GO:0019760,GO:0030091,GO:0033743
AT4G08115
AT4G11000	Ankyrin repeat family protein	GO:0002237,GO:0002682,GO:0003674,GO:0007165,GO:0009627,GO:0009751,GO:0010243,GO:0031347,GO:0042742,GO:0050832,GO:0071310,GO:1901701
AT4G11521	Receptor-like protein kinase-related family protein	GO:0002376,GO:0005576,GO:0007165,GO:0009751,GO:0031347,GO:0042742,GO:0050832,GO:0071310,GO:1901698,GO:1901701
AT4G12490	Bifunctional inhibitor/lipid-transfer protein/seed storage 2S albumin superfamily protein	GO:0005783,GO:0009506,GO:0009707,GO:0050832
AT4G13340	Leucine-rich repeat (LRR) family protein	GO:0002376,GO:0005199,GO:0005515,GO:0005886,GO:0006970,GO:0007165,GO:0009505,GO:0009506,GO:0009751,GO:0010200,GO:0031347,GO:0033993,GO:0042277,GO:0042742,GO:0048589,GO:0071310,GO:0099503
AT4G13495	other RNA	GO:0003674,GO:0005575,GO:0008150
AT4G13575	GO:0003674,GO:0005739,GO:0009416,GO:0015994,GO:0042440
AT4G14365	XB3 ortholog 4 in Arabidopsis thaliana	GO:0002237,GO:0002682,GO:0005634,GO:0006970,GO:0009409,GO:0009414,GO:0009611,GO:0009627,GO:0009737,GO:0009863,GO:0010150,GO:0010200,GO:0016567,GO:0031347,GO:0042742,GO:0044281,GO:0050832,GO:1901657,GO:2000022
AT4G14450	GO:0002237,GO:0002682,GO:0005515,GO:0005634,GO:0005737,GO:0005739,GO:0006970,GO:0009414,GO:0009611,GO:0009627,GO:0009737,GO:0009751,GO:0010200,GO:0031347,GO:0042742,GO:0050832
AT4G15100	serine carboxypeptidase-like 30	GO:0004185,GO:0005576
AT4G15233	ABC-2 and Plant PDR ABC-type transporter family protein	GO:0002376,GO:0005634,GO:0009755,GO:0010114,GO:0010629,GO:0042742,GO:0140359
AT4G15660	Thioredoxin superfamily protein	GO:0005515,GO:0005634,GO:0005737,GO:0005829,GO:0010167,GO:0097573
AT4G15680	Thioredoxin superfamily protein	GO:0005737,GO:0010167,GO:0097573
AT4G15690	Thioredoxin superfamily protein	GO:0000122,GO:0005515,GO:0005634,GO:0005737,GO:0005829,GO:0010167,GO:0097573
AT4G15700	Thioredoxin superfamily protein	GO:0005737,GO:0009416,GO:0010167,GO:0045892,GO:0097573
AT4G15975	RING/U-box superfamily protein	GO:0003674,GO:0005575,GO:0008150
AT4G16260	Glycosyl hydrolase superfamily protein	GO:0000325,GO:0002215,GO:0005618,GO:0005739,GO:0005975,GO:0042973,GO:0046658,GO:0099503
AT4G18250	receptor serine/threonine kinase, putative	GO:0005575,GO:0006468,GO:0016301,GO:0016310,GO:0048827
AT4G19530	disease resistance protein (TIR-NBS-LRR class) family	GO:0002758,GO:0005737,GO:0006952,GO:0043531,GO:0050135,GO:0061809
AT4G20820	FAD-binding Berberine family protein	GO:0006790,GO:0009505,GO:0009507,GO:0071949
AT4G21390	S-locus lectin protein kinase family protein	GO:0004674,GO:0005516,GO:0005576,GO:0005886,GO:0006468,GO:0045087,GO:0048544
AT4G22485	Bifunctional inhibitor/lipid-transfer protein/seed storage 2S albumin superfamily protein	GO:0003674,GO:0005829,GO:0008150
AT4G22490	Bifunctional inhibitor/lipid-transfer protein/seed storage 2S albumin superfamily protein	GO:0005576,GO:0099503
AT4G22505	Bifunctional inhibitor/lipid-transfer protein/seed storage 2S albumin superfamily protein	GO:0003674,GO:0005829,GO:0008150
AT4G22513	Bifunctional inhibitor/lipid-transfer protein/seed storage 2S albumin superfamily protein	GO:0003674,GO:0008150,GO:0099503
AT4G22517	Bifunctional inhibitor/lipid-transfer protein/seed storage 2S albumin superfamily protein	GO:0003674,GO:0005575,GO:0008150
AT4G22710	cytochrome P450, family 706, subfamily A, polypeptide 2	GO:0002237,GO:0002376,GO:0005506,GO:0005794,GO:0005886,GO:0007165,GO:0009414,GO:0009506,GO:0009507,GO:0009611,GO:0010200,GO:0016705,GO:0020037,GO:0031347,GO:0033993,GO:0042742,GO:0050832,GO:0097305
AT4G23180	cysteine-rich RLK (RECEPTOR-like protein kinase) 10	GO:0004672,GO:0004674,GO:0005829,GO:0005886,GO:0006468,GO:0042742
AT4G23190	cysteine-rich RLK (RECEPTOR-like protein kinase) 11	GO:0004672,GO:0004674,GO:0005634,GO:0005886,GO:0006468,GO:0006979,GO:0016020,GO:0016301,GO:0042742
AT4G23220	cysteine-rich RLK (RECEPTOR-like protein kinase) 14	GO:0002237,GO:0002376,GO:0002682,GO:0005576,GO:0005829,GO:0006970,GO:0006979,GO:0009611,GO:0009627,GO:0009737,GO:0009751,GO:0009755,GO:0009966,GO:0010035,GO:0010243,GO:0010565,GO:0016301,GO:0031347,GO:0032787,GO:0033993,GO:0042742,GO:0048367,GO:0050832,GO:1901615,GO:1901701
AT4G23310	cysteine-rich RLK (RECEPTOR-like protein kinase) 23	GO:0004674,GO:0005576,GO:0005886,GO:0006468,GO:0006952,GO:0042742
AT4G23810	WRKY family transcription factor	GO:0000976,GO:0003677,GO:0003700,GO:0005515,GO:0005634,GO:0009507,GO:0009617,GO:0009751,GO:0010150,GO:0010193,GO:0031347,GO:0042542,GO:0042742,GO:0045893,GO:2000022
AT4G24350	Phosphorylase superfamily protein	GO:0003824,GO:0005829,GO:0005886,GO:0009116,GO:0009611
AT4G25070	GO:0000911,GO:0003674,GO:0009507
AT4G25100	Fe superoxide dismutase 1	GO:0004784,GO:0005507,GO:0005737,GO:0005739,GO:0005829,GO:0005886,GO:0007623,GO:0009507,GO:0009570,GO:0009579,GO:0009642,GO:0009941,GO:0010193,GO:0019430,GO:0042644,GO:0046686,GO:0046688
AT4G25110	metacaspase 2	GO:0004197,GO:0043069
AT4G25490	C-repeat/DRE binding factor 1	GO:0003677,GO:0003700,GO:0005515,GO:0005634,GO:0009409,GO:0009414,GO:0009631,GO:0045893
AT4G25750	ABC-2 type transporter family protein	GO:0005739,GO:0042626,GO:0055085,GO:0140359
AT4G27520	early nodulin-like protein 2	GO:0000325,GO:0005829,GO:0005886,GO:0009055,GO:0009266,GO:0009414,GO:0009416,GO:0009507,GO:0009651,GO:0009737,GO:0031225,GO:0046658,GO:0048046,GO:0099503
AT4G27970	SLAC1 homologue 2	GO:0005886,GO:0006873,GO:0008308,GO:0009507,GO:0009611,GO:0009620,GO:0042742,GO:0097305,GO:1901701
AT4G29740	cytokinin oxidase 4	GO:0005576,GO:0008131,GO:0009690,GO:0009823,GO:0016491,GO:0019139,GO:0071949
AT4G29780	GO:0002376,GO:0003674,GO:0005575,GO:0007165,GO:0009409,GO:0009414,GO:0009611,GO:0009651,GO:0009737,GO:0009753,GO:0009873,GO:0010200,GO:0031347,GO:0032870,GO:0042742,GO:0050832,GO:0071446,GO:0071456,GO:1901701
AT4G30110	heavy metal atpase 2	GO:0005385,GO:0005886,GO:0008551,GO:0015086,GO:0015434,GO:0016463,GO:0055069
AT4G30430	tetraspanin9	GO:0003674,GO:0005576,GO:0009506,GO:0009734
AT4G33960	GO:0003674,GO:0005739,GO:0010200,GO:0043436
AT4G34150	Calcium-dependent lipid-binding (CaLB domain) family protein	GO:0005886,GO:0009409,GO:0009506,GO:0071456
AT4G34410	redox responsive transcription factor 1	GO:0000976,GO:0003700,GO:0005634,GO:0006355,GO:0010087,GO:0010928,GO:0050832,GO:0051301,GO:0062211,GO:0090357
AT4G34790	SAUR-like auxin-responsive protein family	GO:0003674,GO:0005739,GO:0009416,GO:0009733,GO:0015995
AT4G34900	xanthine dehydrogenase 2	GO:0004854,GO:0005506,GO:0005886,GO:0016491,GO:0046110,GO:0071949
AT4G35770	Rhodanese/Cell cycle control phosphatase superfamily protein	GO:0003674,GO:0005575,GO:0005634,GO:0006979,GO:0007568,GO:0009507,GO:0009611,GO:0009753
AT4G35810	2-oxoglutarate (2OG) and Fe(II)-dependent oxygenase superfamily protein	GO:0004656,GO:0005506,GO:0005634,GO:0005783,GO:0018401,GO:0031418
AT4G36670	Major facilitator superfamily protein	GO:0002237,GO:0002376,GO:0005351,GO:0006520,GO:0006979,GO:0007165,GO:0009416,GO:0009507,GO:0009611,GO:0009651,GO:0010035,GO:0010243,GO:0014070,GO:0015144,GO:0031347,GO:0033993,GO:0042742,GO:0044248,GO:0050832,GO:1901565
AT4G36850	PQ-loop repeat family protein / transmembrane family protein	GO:0003674,GO:0006778,GO:0008610,GO:0009416,GO:0009611,GO:0009617,GO:0016021,GO:0019752,GO:0044248,GO:0044255,GO:0048316,GO:0055062,GO:0098542,GO:1901135,GO:1901565
AT4G37410	cytochrome P450, family 81, subfamily F, polypeptide 4	GO:0004497,GO:0005506,GO:0005783,GO:0016020,GO:0016709,GO:0020037,GO:0042343
AT4G37540	LOB domain-containing protein 39	GO:0005575,GO:0006996,GO:0009416,GO:0009834,GO:0010468,GO:0065003,GO:1901698
AT4G38470	ACT-like protein tyrosine kinase family protein	GO:0004672,GO:0004674,GO:0004712,GO:0005524,GO:0005634,GO:0005829,GO:0006468,GO:0009658,GO:0009737,GO:0071456
AT4G39640	gamma-glutamyl transpeptidase 1	GO:0005576,GO:0005886,GO:0006751,GO:0006979,GO:0009506,GO:0016756,GO:0036374,GO:0048046,GO:0102953,GO:0103068
AT4G39830	Cupredoxin superfamily protein	GO:0005507,GO:0005576,GO:0008447,GO:0016491,GO:1900367
AT4G39950	cytochrome P450, family 79, subfamily B, polypeptide 2	GO:0002229,GO:0005506,GO:0006569,GO:0006952,GO:0009414,GO:0009507,GO:0009617,GO:0009625,GO:0009682,GO:0009684,GO:0010120,GO:0016020,GO:0016705,GO:0016709,GO:0020037,GO:0042742,GO:0052544
AT5G01100	O-fucosyltransferase family protein	GO:0005634,GO:0005737,GO:0005794,GO:0007155,GO:0016757,GO:0080157
AT5G01330	pyruvate decarboxylase-3	GO:0000287,GO:0004737,GO:0005829,GO:0009507,GO:0016831,GO:0030976,GO:0071669,GO:0090558
AT5G02760	Protein phosphatase 2C family protein	GO:0005515,GO:0005737,GO:0005739,GO:0016791,GO:1900056
AT5G03545	GO:0003674,GO:0005739,GO:0006817,GO:0016036
AT5G04950	nicotianamine synthase 1	GO:0009555,GO:0009860,GO:0010233,GO:0030410,GO:0030418
AT5G05300	GO:0003674,GO:0009507,GO:0009651,GO:0042542,GO:0042742,GO:0045088
AT5G10210	GO:0003674,GO:0005634,GO:0098542
AT5G14330	GO:0003674,GO:0005575,GO:0009888,GO:0010015,GO:0019748,GO:0030154,GO:0048589
AT5G14565	MIR398C; miRNA	GO:0009651,GO:0010193,GO:0016036,GO:0042742,GO:0046688
AT5G14740	carbonic anhydrase 2	GO:0004089,GO:0005737,GO:0005829,GO:0008270,GO:0009507,GO:0009535,GO:0009536,GO:0009570,GO:0009941,GO:0015976,GO:0048046
AT5G14920	Gibberellin-regulated family protein	GO:0005515,GO:0005886,GO:0009536,GO:0009651,GO:0009737,GO:0009739,GO:2000377
AT5G16030	GO:0003674,GO:0005634,GO:0005739,GO:0006778,GO:0009617,GO:0009639,GO:0009642,GO:0065003
AT5G17990	tryptophan biosynthesis 1	GO:0000162,GO:0004048,GO:0005829,GO:0009507,GO:0009536,GO:0009570,GO:0009941
AT5G18470	Curculin-like (mannose-binding) lectin family protein	GO:0005576,GO:0009505
AT5G19120	Eukaryotic aspartyl protease family protein	GO:0004190,GO:0005576,GO:0009642,GO:0009755,GO:0010243,GO:0071456
AT5G19240	Glycoprotein membrane precursor GPI-anchored	GO:0003674,GO:0005576,GO:0009266,GO:0009414,GO:0009536,GO:0009651,GO:0009737,GO:0009753,GO:0009755,GO:0009863,GO:0010200,GO:0010565,GO:0031347,GO:0032787,GO:0042742,GO:0050832,GO:0071456,GO:1901615
AT5G22380	NAC domain containing protein 90	GO:0002237,GO:0002682,GO:0003700,GO:0005515,GO:0005634,GO:0006355,GO:0009751,GO:0010200,GO:0031347,GO:0042742,GO:0048366,GO:0050832
AT5G22520	GO:0002237,GO:0002682,GO:0003674,GO:0005575,GO:0009611,GO:0009751,GO:0010200,GO:0031347,GO:0042742,GO:0050832
AT5G22690	Disease resistance protein (TIR-NBS-LRR class) family	GO:0003953,GO:0005737,GO:0006952,GO:0006970,GO:0007165,GO:0009755,GO:0043531,GO:1901701
AT5G23820	MD-2-related lipid recognition domain-containing protein	GO:0000325,GO:0005515,GO:0005576,GO:0006952,GO:0010168,GO:0015918,GO:0032934,GO:0099503
AT5G25180	cytochrome P450, family 71, subfamily B, polypeptide 14	GO:0005506,GO:0006082,GO:0009266,GO:0009507,GO:0016705,GO:0020037,GO:0048316
AT5G25250	SPFH/Band 7/PHB domain-containing membrane-associated protein family	GO:0000325,GO:0003674,GO:0005737,GO:0005768,GO:0005886,GO:0006897,GO:0009506,GO:0009536,GO:0010324,GO:0044853,GO:0071456,GO:0072659
AT5G26220	ChaC-like family protein	GO:0003839,GO:0005737,GO:0006751,GO:0010288,GO:0046686
AT5G26775
AT5G28630	glycine-rich protein	GO:0002376,GO:0003674,GO:0005575,GO:0010243,GO:0031347,GO:0042742,GO:0050832
AT5G36002	other RNA	GO:0003674,GO:0005575,GO:0008150
AT5G38940	RmlC-like cupins superfamily protein	GO:0005576,GO:0005618,GO:0030145
AT5G39580	Peroxidase superfamily protein	GO:0004601,GO:0005576,GO:0005794,GO:0006950,GO:0006979,GO:0009505,GO:0020037,GO:0050832
AT5G40850	urophorphyrin methylase 1	GO:0004851,GO:0009416,GO:0009507,GO:0019354,GO:0090352,GO:1900058,GO:1902326
AT5G40890	chloride channel A	GO:0005247,GO:0005253,GO:0005515,GO:0005622,GO:0005634,GO:0006821,GO:0009671,GO:0009705,GO:0010167,GO:0015112,GO:0015706,GO:0043231
AT5G41100	GO:0002682,GO:0003674,GO:0005737,GO:0009409,GO:0009611,GO:0009753,GO:0009755,GO:0009863,GO:0010200,GO:0031347,GO:0033993,GO:0042742,GO:0048522,GO:0050832
AT5G41550	Disease resistance protein (TIR-NBS-LRR class) family	GO:0003953,GO:0006952,GO:0007165,GO:0010035,GO:0043531,GO:0071310,GO:1901701
AT5G41750	Disease resistance protein (TIR-NBS-LRR class) family	GO:0002237,GO:0002682,GO:0003953,GO:0006952,GO:0007165,GO:0009414,GO:0009611,GO:0009627,GO:0009651,GO:0009751,GO:0010120,GO:0010200,GO:0031347,GO:0033036,GO:0042742,GO:0043531,GO:0050832
AT5G42380	calmodulin like 37	GO:0005509,GO:0005515,GO:0005634,GO:0005737,GO:0010193,GO:0030234,GO:0071456
AT5G42530	GO:0003674,GO:0005739,GO:0007165,GO:0042742
AT5G44260	Zinc finger C-x8-C-x5-C-x3-H type family protein	GO:0000932,GO:0001666,GO:0003700,GO:0005515,GO:0005634,GO:0005975,GO:0009056,GO:0010494,GO:0016051,GO:0042546,GO:0044264,GO:0044281,GO:0048316,GO:0048609,GO:0071695
AT5G44420	plant defensin 1.2	GO:0005515,GO:0005576,GO:0006952,GO:0009625,GO:0009723,GO:0009753,GO:0009861
AT5G44430	plant defensin 1.2C	GO:0003674,GO:0005576,GO:0006952
AT5G44568	GO:0003674,GO:0005576,GO:0005783,GO:0005886,GO:0006952,GO:0009751
AT5G44572	GO:0002376,GO:0003674,GO:0005576,GO:0005783,GO:0009611,GO:0009617,GO:0009620,GO:0043436,GO:0098542
AT5G44585	GO:0002376,GO:0003674,GO:0005576,GO:0005783,GO:0007165,GO:0009611,GO:0010243,GO:0014070,GO:0022622,GO:0042742,GO:0050832,GO:1900150,GO:1900424,GO:2000377
AT5G45490	P-loop containing nucleoside triphosphate hydrolases superfamily protein	GO:0005634,GO:0009416,GO:0014070,GO:0043531
AT5G48540	receptor-like protein kinase-related family protein	GO:0003674,GO:0005576,GO:0099503
AT5G48850	Tetratricopeptide repeat (TPR)-like superfamily protein	GO:0005515,GO:0005634,GO:0006792,GO:0010438,GO:0010439,GO:0017053
AT5G52050	MATE efflux family protein	GO:0005770,GO:0005886,GO:0009507,GO:0009737,GO:0010015,GO:0015297,GO:0016020,GO:0022857,GO:0042910,GO:0080168,GO:0090440,GO:1990961,GO:2000070
AT5G54710	Ankyrin repeat family protein	GO:0003674,GO:0005737,GO:0006970,GO:0009611,GO:0009755,GO:0010035,GO:0010200,GO:0010565,GO:0016020,GO:0031347,GO:0032787,GO:0033993,GO:0042742,GO:0048827,GO:0050832,GO:0071446,GO:0097305,GO:1901615
AT5G54720	Ankyrin repeat family protein	GO:0002237,GO:0002682,GO:0003674,GO:0005575,GO:0007165,GO:0009409,GO:0009611,GO:0009737,GO:0009751,GO:0010243,GO:0031347,GO:0042742,GO:0050832,GO:0071310
AT5G54810	tryptophan synthase beta-subunit 1	GO:0000162,GO:0004834,GO:0005737,GO:0005886,GO:0006979,GO:0009507,GO:0009570,GO:0009684
AT5G55450	Bifunctional inhibitor/lipid-transfer protein/seed storage 2S albumin superfamily protein	GO:0005504,GO:0005576,GO:0009627,GO:0051707
AT5G57220	cytochrome P450, family 81, subfamily F, polypeptide 2	GO:0002213,GO:0005506,GO:0009617,GO:0009682,GO:0009759,GO:0016020,GO:0016709,GO:0019760,GO:0020037,GO:0042343,GO:0042742,GO:0050832,GO:0052544,GO:0071456
AT5G57760	GO:0003674,GO:0005739,GO:0006355,GO:0009873,GO:0009888,GO:0009968,GO:0010015,GO:0010114,GO:0048367
AT5G58120	Disease resistance protein (TIR-NBS-LRR class) family	GO:0003953,GO:0006952,GO:0007165,GO:0009414,GO:0009611,GO:0009737,GO:0009755,GO:0009966,GO:0043531,GO:0071456,GO:1901701
AT5G59670	Leucine-rich repeat protein kinase family protein	GO:0004674,GO:0004714,GO:0009507,GO:0009617,GO:0009620,GO:0009751,GO:0016301,GO:0016310,GO:0031347,GO:0098542,GO:1901701
AT5G60950	COBRA-like protein 5 precursor	GO:0002239,GO:0003674,GO:0005886,GO:0010215,GO:0046658,GO:0052324
AT5G61160	anthocyanin 5-aromatic acyltransferase 1	GO:0005737,GO:0047634
AT5G62720	Integral membrane HPP family protein	GO:0009507,GO:0009706,GO:0009941,GO:0015112,GO:0015706
AT5G63160	BTB and TAZ domain protein 1	GO:0005515,GO:0005516,GO:0005634,GO:0005737,GO:0006355,GO:0009553,GO:0009555,GO:0009733,GO:0009751,GO:0016567,GO:0042542
AT5G64110	Peroxidase superfamily protein	GO:0004601,GO:0006950,GO:0006979,GO:0009505,GO:0020037,GO:0099503
AT5G64870	SPFH/Band 7/PHB domain-containing membrane-associated protein family	GO:0000325,GO:0003674,GO:0005737,GO:0005886,GO:0009536,GO:0044853,GO:0072659
AT5G65010	asparagine synthetase 2	GO:0004066,GO:0004071,GO:0005737,GO:0005829,GO:0006529,GO:0009506,GO:0042538,GO:0070981,GO:0097164
AT5G66210	calcium-dependent protein kinase 28	GO:0004674,GO:0004683,GO:0004722,GO:0005509,GO:0005515,GO:0005516,GO:0005634,GO:0005737,GO:0005886,GO:0006468,GO:0009931,GO:0018105,GO:0035556,GO:0046777,GO:1900425,GO:2000032
AT5G67420	LOB domain-containing protein 37	GO:0000976,GO:0005739,GO:0006807,GO:0010468,GO:0060776
ATCG01310	ribosomal protein L2	GO:0000311,GO:0002181,GO:0003723,GO:0003729,GO:0003735,GO:0006412,GO:0009507,GO:0009536,GO:0016740,GO:0022625

## Sheet: TFs up in WT under -N
Transcription factors upregulated only in WT under N-deficient condition.
WT_Up_gene_id	length	chr	description	logFC.WT_plus_N_vs_WT_minus_N	qValue.WT_plus_N_vs_WT_minus_N	Family
AT1G23420	1102	Chr1	Plant-specific transcription factor YABBY family protein	2.03109	0.0140209	YABBY
AT1G28470	1354	Chr1	NAC domain containing protein 10	2.41652	0.00056595	NAC
AT1G29160	528	Chr1	Dof-type zinc finger DNA-binding family protein	1.83912	0.00862168	Dof
AT1G52890	1280	Chr1	NAC domain containing protein 19	1.80063	0.00495573	NAC
AT1G60240	834	Chr1	NAC (No Apical Meristem) domain transcriptional regulator superfamily protein	6.48403	0.00540155	NAC
AT1G61110	1332	Chr1	NAC domain containing protein 25	1.78116	0.00938646	NAC
AT1G69810	1166	Chr1	WRKY DNA-binding protein 36	1.94483	0.0180291	WRKY
AT1G72830	1683.59	Chr1	nuclear factor Y, subunit A3	1.55175	0.014889	NF-YA
AT1G74660	552	Chr1	mini zinc finger 1	1.75164	0.00744228	ZF-HD
AT1G75390	1305.41	Chr1	basic leucine-zipper 44	1.74088	0.00696533	bZIP
AT1G76420	1104	Chr1	NAC (No Apical Meristem) domain transcriptional regulator superfamily protein	3.1225	0.00124694	NAC
AT2G04038	501	Chr2	basic leucine-zipper 48	7.47595	0.000118909	bZIP
AT2G22850	868	Chr2	basic leucine-zipper 6	1.30988	0.048441	bZIP
AT2G30130	732	Chr2	Lateral organ boundaries (LOB) domain family protein	3.1434	0.00472407	LBD
AT2G46770	1382	Chr2	NAC (No Apical Meristem) domain transcriptional regulator superfamily protein	2.55542	0.000192989	NAC
AT3G04060	1487	Chr3	NAC domain containing protein 46	1.82625	0.00873953	NAC
AT3G04070	1254	Chr3	NAC domain containing protein 47	2.04606	0.00207421	NAC
AT3G07340	1842	Chr3	basic helix-loop-helix (bHLH) DNA-binding superfamily protein	1.44682	0.024017	bHLH
AT3G14020	1241	Chr3	nuclear factor Y, subunit A6	1.32506	0.0382604	NF-YA
AT3G15500	1274	Chr3	NAC domain containing protein 3	1.29289	0.0411086	NAC
AT3G30530	522	Chr3	basic leucine-zipper 42	2.39051	0.0489064	bZIP
AT3G49950	1397	Chr3	GRAS family transcription factor	1.77934	0.030108	GRAS
AT3G61910	1227	Chr3	NAC domain protein 66	3.76416	6.74e-05	NAC
AT4G01540	1582	Chr4	NAC with transmembrane motif1	1.44013	0.0278941	NAC
AT4G28500	1272	Chr4	NAC domain containing protein 73	2.83738	8.53e-05	NAC
AT4G29930	962.48	Chr4	basic helix-loop-helix (bHLH) DNA-binding superfamily protein	1.39859	0.0342372	bHLH
AT4G38000	975	Chr4	DNA binding with one finger 4.7	2.76311	0.00294761	Dof
AT5G04150	723	Chr5	basic helix-loop-helix (bHLH) DNA-binding superfamily protein	2.10874	0.0343386	bHLH
AT5G19490	795	Chr5	Histone superfamily protein	3.12388	9.64e-05	NF-YC
AT5G26930	628	Chr5	GATA transcription factor 23	3.07617	0.0366737	GATA
AT5G38800	606	Chr5	basic leucine-zipper 43	6.80273	0.00166193	bZIP
AT5G39820	1014	Chr5	NAC domain containing protein 94	6.07436	0.020241	NAC
AT5G43840	849	Chr5	heat shock transcription factor A6A	5.90711	0.0326587	HSF
AT5G48560	1931	Chr5	basic helix-loop-helix (bHLH) DNA-binding superfamily protein	1.64107	0.010335	bHLH
AT5G53950	1156	Chr5	NAC (No Apical Meristem) domain transcriptional regulator superfamily protein	3.00678	0.00618867	NAC
AT5G67110	905.75	Chr5	basic helix-loop-helix (bHLH) DNA-binding superfamily protein	1.63491	0.0128017	bHLH
AT3G26790	1380	Chr3	AP2/B3-like transcriptional factor family protein	2.14925	0.0192359	B3
AT4G01500	1491	Chr4	AP2/B3-like transcriptional factor family protein	1.90526	0.0457568	B3
AT5G18000	1264	Chr5	VERDANDI	2.905	0.000622708	B3
AT5G18090	1248	Chr5	AP2/B3-like transcriptional factor family protein	3.85045	0.000224337	B3
AT5G42700	812	Chr5	AP2/B3-like transcriptional factor family protein	2.518	0.0154644	B3
AT1G15360	838	Chr1	Integrase-type DNA-binding superfamily protein	1.83173	0.011406	ERF
AT1G72360	933.77	Chr1	Integrase-type DNA-binding superfamily protein	1.35595	0.0362829	ERF
AT2G44940	1162	Chr2	Integrase-type DNA-binding superfamily protein	1.72545	0.00729986	ERF
AT3G16280	916	Chr3	Integrase-type DNA-binding superfamily protein	2.17842	0.00163314	ERF
AT4G28140	1218	Chr4	Integrase-type DNA-binding superfamily protein	1.83297	0.0196182	ERF
AT5G13330	1162	Chr5	related to AP2 6l	1.29979	0.0421614	ERF
AT5G25390	980.92	Chr5	Integrase-type DNA-binding superfamily protein	1.38752	0.0352111	ERF
AT4G16110	2666	Chr4	response regulator 2	1.37546	0.0317933	ARR-B
AT1G14600	942	Chr1	Homeodomain-like superfamily protein	1.33816	0.0485854	G2-like
AT1G69120	1228	Chr1	K-box region and MADS-box transcription factor family protein	1.55521	0.0179198	MIKC_MADS
AT3G02310	1415	Chr3	K-box region and MADS-box transcription factor family protein	2.53866	0.00015363	MIKC_MADS
AT4G09960	1037	Chr4	K-box region and MADS-box transcription factor family protein	2.16921	0.00196678	MIKC_MADS
AT5G15800	1403.35	Chr5	K-box region and MADS-box transcription factor family protein	1.95946	0.00272541	MIKC_MADS
AT5G20240	1095	Chr5	K-box region and MADS-box transcription factor family protein	1.74351	0.00703232	MIKC_MADS
AT5G23260	882	Chr5	K-box region and MADS-box transcription factor family protein	3.31447	0.0176016	MIKC_MADS
AT5G60910	1113	Chr5	AGAMOUS-like 8	1.30444	0.0396679	MIKC_MADS
AT5G65070	857	Chr5	K-box region and MADS-box transcription factor family protein	6.70412	0.0024278	MIKC_MADS
AT1G69540	1540	Chr1	AGAMOUS-like 94	1.47515	0.0414787	M-type_MADS
AT5G39750	1068	Chr5	AGAMOUS-like 81	6.59827	0.00359501	M-type_MADS
AT2G17950	1232	Chr2	Homeodomain-like superfamily protein	1.82808	0.0389205	WOX
AT2G27990	1990	Chr2	BEL1-like homeodomain 8	1.58452	0.0167212	TALE
AT4G36740	801	Chr4	homeobox protein 40	1.61296	0.0231588	HD-ZIP
AT2G18550	663	Chr2	homeobox protein 21	1.6653	0.0185318	HD-ZIP
AT5G47370	1284	Chr5	Homeobox-leucine zipper protein 4 (HB-4) / HD-ZIP protein	1.38202	0.030088	HD-ZIP
AT3G61890	986	Chr3	homeobox 12	1.86131	0.00382629	HD-ZIP
AT1G70510	1368	Chr1	KNOTTED-like from Arabidopsis thaliana 2	1.5692	0.0163631	TALE
AT1G03790	1573	Chr1	Zinc finger C-x8-C-x5-C-x3-H type family protein	2.44808	0.0154644	C3H
AT1G10480	1536	Chr1	zinc finger protein 5	1.59075	0.0183537	C2H2
AT1G68200	924.98	Chr1	Zinc finger C-x8-C-x5-C-x3-H type family protein	2.28406	0.00369164	C3H
AT2G19810	1546	Chr2	CCCH-type zinc finger family protein	1.40659	0.0261827	C3H
AT2G28710	677	Chr2	C2H2-type zinc finger family protein	2.70949	0.00739425	C2H2
AT2G42410	645	Chr2	zinc finger protein 11	2.39051	0.0489064	C2H2
AT5G27880	837	Chr5	C2H2 and C2HC zinc fingers superfamily protein	5.71789	0.0326587	C2H2
AT5G49200	1260	Chr5	WD-40 repeat family protein / zfwd4 protein (ZFWD4)	6.48403	0.00540155	C3H
AT1G35515	639	Chr1	high response to osmotic stress 10	6.22422	0.0127994	MYB
AT1G48000	905	Chr1	myb domain protein 112	1.84403	0.00714387	MYB
AT1G74650	1517	Chr1	myb domain protein 31	1.81904	0.00557195	MYB
AT1G79180	1112	Chr1	myb domain protein 63	3.10461	1.81e-05	MYB
AT2G32460	1792	Chr2	myb domain protein 101	2.50004	0.000436813	MYB
AT3G12720	1108	Chr3	myb domain protein 67	3.1434	0.00472407	MYB
AT3G13890	1077	Chr3	myb domain protein 26	2.62807	0.00898965	MYB
AT4G21440	1340	Chr4	MYB-like 102	3.0298	0.00190035	MYB
AT5G12870	1111	Chr5	myb domain protein 46	1.8506	0.00659651	MYB
AT5G14750	816	Chr5	myb domain protein 66	2.5847	0.0120372	MYB
AT5G16600	1015	Chr5	myb domain protein 43	2.21049	0.00171848	MYB
AT5G16770	1284	Chr5	myb domain protein 9	6.48403	0.00540155	MYB
AT5G49330	1309	Chr5	myb domain protein 111	2.05423	0.0059002	MYB
AT5G54230	1155	Chr5	myb domain protein 49	1.90526	0.0457568	MYB
AT5G59780	1083.54	Chr5	myb domain protein 59	1.77344	0.00581566	MYB
AT1G18960	1026	Chr1	myb-like HTH transcriptional regulator family protein	1.67009	0.0447038	MYB_related
AT3G60110	2385	Chr3	DNA-binding bromodomain-containing protein	1.45508	0.0247871	MYB_related

## Sheet: TFs down in WT under -N
Transcription factors downregulated only in WT under N-deficient condition.
WT_down_gene_id	length	chr	description	logFC.WT_plus_N_vs_WT_minus_N	pValue.WT_plus_N_vs_WT_minus_N	Family
AT1G07520	2242	Chr1	GRAS family transcription factor	-1.8287	0.00510798	GRAS
AT1G16530	642	Chr1	ASYMMETRIC LEAVES 2-like 9	-2.58411	0.00251388	LBD
AT1G51700	1120	Chr1	DOF zinc finger protein 1	-1.96846	0.00236598	Dof
AT1G79580	1338	Chr1	NAC (No Apical Meristem) domain transcriptional regulator superfamily protein	-6.14798	0.0127994	NAC
AT2G17040	981	Chr2	NAC domain containing protein 36	-2.51742	0.000139332	NAC
AT2G23320	1237	Chr2	WRKY DNA-binding protein 15	-1.76157	0.00582743	WRKY
AT2G35640	1023	Chr2	Homeodomain-like superfamily protein	-3.96325	0.0004238	Trihelix
AT2G42380	1556	Chr2	Basic-leucine zipper (bZIP) transcription factor family protein	-1.40504	0.0305469	bZIP
AT2G46400	1222	Chr2	WRKY DNA-binding protein 46	-2.01349	0.00190662	WRKY
AT3G01080	1272	Chr3	WRKY DNA-binding protein 58	-7.22464	0.00041087	WRKY
AT3G06120	823	Chr3	basic helix-loop-helix (bHLH) DNA-binding superfamily protein	-3.97907	0.00456736	bHLH
AT3G13850	1113	Chr3	LOB domain-containing protein 22	-3.65987	0.0123841	LBD
AT3G22830	1538	Chr3	heat shock transcription factor A6B	-7.45765	0.000160054	HSF
AT3G24520	1725	Chr3	heat shock transcription factor C1	-2.08038	0.00246196	HSF
AT3G27940	740	Chr3	LOB domain-containing protein 26	-2.02474	0.0111365	LBD
AT3G49530	1802	Chr3	NAC domain containing protein 62	-1.64366	0.00978891	NAC
AT3G54810	1620	Chr3	Plant-specific GATA-type zinc finger transcription factor family protein	-1.53623	0.0154378	GATA
AT3G56400	1111	Chr3	WRKY DNA-binding protein 70	-2.4759	0.000165325	WRKY
AT4G01250	1219	Chr4	WRKY family transcription factor	-2.46669	0.0002023	WRKY
AT4G25410	778	Chr4	basic helix-loop-helix (bHLH) DNA-binding superfamily protein	-3.39955	0.0252735	bHLH
AT4G34530	1311	Chr4	cryptochrome-interacting basic-helix-loop-helix 1	-1.37772	0.0335618	bHLH
AT5G26170	522	Chr5	WRKY DNA-binding protein 50	-6.46584	0.00540155	WRKY
AT5G51790	615	Chr5	basic helix-loop-helix (bHLH) DNA-binding superfamily protein	-3.10893	0.00202489	bHLH
AT5G53210	1095	Chr5	basic helix-loop-helix (bHLH) DNA-binding superfamily protein	-2.1407	0.0200111	bHLH
AT5G56960	1401	Chr5	basic helix-loop-helix (bHLH) DNA-binding family protein	-2.90332	0.00444716	bHLH
AT5G64060	1658	Chr5	NAC domain containing protein 103	-2.00503	0.0140392	NAC
AT5G65320	1176	Chr5	basic helix-loop-helix (bHLH) DNA-binding superfamily protein	-7.30656	0.00029737	bHLH
AT5G67060	1123	Chr5	basic helix-loop-helix (bHLH) DNA-binding superfamily protein	-3.39955	0.0252735	bHLH
AT3G18960	847	Chr3	AP2/B3-like transcriptional factor family protein	-1.84365	0.00645764	B3
AT1G79700	1112	Chr1	Integrase-type DNA-binding superfamily protein	-1.26423	0.0485923	AP2
AT3G54990	1041	Chr3	Integrase-type DNA-binding superfamily protein	-1.95266	0.0186029	AP2
AT1G19210	709	Chr1	Integrase-type DNA-binding superfamily protein	-2.00143	0.0235356	ERF
AT1G22190	1507	Chr1	Integrase-type DNA-binding superfamily protein	-1.32004	0.0367008	ERF
AT1G53170	916	Chr1	ethylene response factor 8	-1.42352	0.0257372	ERF
AT1G74930	918	Chr1	Integrase-type DNA-binding superfamily protein	-3.57031	8.3e-07	ERF
AT1G77640	939	Chr1	Integrase-type DNA-binding superfamily protein	-3.22849	1.15e-05	ERF
AT2G33710	1500	Chr2	Integrase-type DNA-binding superfamily protein	-1.79152	0.00884859	ERF
AT2G47520	684	Chr2	Integrase-type DNA-binding superfamily protein	-5.55673	2.63e-06	ERF
AT3G15210	1141	Chr3	ethylene responsive element binding factor 4	-1.51905	0.0165524	ERF
AT3G50260	823	Chr3	cooperatively regulated by ethylene and jasmonate 1	-1.43328	0.0282901	ERF
AT4G17500	1016	Chr4	ethylene responsive element binding factor 1	-1.30595	0.0406881	ERF
AT4G25470	944	Chr4	C-repeat/DRE binding factor 2	-3.56464	1.83e-06	ERF
AT4G31060	1372	Chr4	Integrase-type DNA-binding superfamily protein	-1.62533	0.017959	ERF
AT5G21960	946	Chr5	Integrase-type DNA-binding superfamily protein	-3.04342	3.67e-05	ERF
AT5G25190	856	Chr5	Integrase-type DNA-binding superfamily protein	-1.68019	0.0100745	ERF
AT5G47230	1191	Chr5	ethylene responsive element binding factor 5	-2.62355	7.6e-05	ERF
AT5G51190	833	Chr5	Integrase-type DNA-binding superfamily protein	-3.08093	5.05e-06	ERF
AT5G61600	1045	Chr5	ethylene response factor 104	-2.4219	0.000221915	ERF
AT5G67190	555	Chr5	DREB and EAR motif protein 2	-2.69735	0.00298225	ERF
AT1G49130	1080.82	Chr1	B-box type zinc finger protein with CCT domain	-1.39898	0.0291548	CO-like
AT1G31630	1020	Chr1	AGAMOUS-like 86	-6.46584	0.00540155	M-type_MADS
AT1G65300	837	Chr1	AGAMOUS-like 38	-6.72615	0.0024278	M-type_MADS
AT5G06500	729	Chr5	AGAMOUS-like 96	-6.14798	0.0127994	M-type_MADS
AT3G18010	1160	Chr3	WUSCHEL related homeobox 1	-2.22284	0.0113628	WOX
AT5G17810	1129.79	Chr5	WUSCHEL related homeobox 12	-6.14798	0.0127994	WOX
AT1G27730	933	Chr1	salt tolerance zinc finger	-2.83939	1.95e-05	C2H2
AT2G25900	1677	Chr2	Zinc finger C-x8-C-x5-C-x3-H type family protein	-1.65019	0.00974874	C3H
AT2G40140	2310	Chr2	zinc finger (CCCH-type) family protein	-2.05099	0.00145	C3H
AT3G46080	495	Chr3	C2H2-type zinc finger family protein	-1.75111	0.0457568	C2H2
AT4G21610	659	Chr4	lsd one like 2	-1.68964	0.0122926	LSD
AT5G59820	816	Chr5	C2H2-type zinc finger family protein	-2.77033	3.83e-05	C2H2
AT5G67450	1157	Chr5	zinc-finger protein 1	-4.06927	2.13e-07	C2H2
AT2G31180	836	Chr2	myb domain protein 14	-3.32908	0.00618867	MYB
AT3G27920	687	Chr3	myb domain protein 0	-2.51376	0.0337305	MYB
AT3G28910	1592	Chr3	myb domain protein 30	-1.25508	0.0490724	MYB
AT3G50060	1137	Chr3	myb domain protein 77	-1.79797	0.00553302	MYB
AT4G37260	1310	Chr4	myb domain protein 73	-1.56289	0.0145366	MYB
AT5G52600	701	Chr5	myb domain protein 82	-2.06317	0.0317437	MYB
AT5G57620	1267	Chr5	myb domain protein 36	-2.53455	0.00545697	MYB
AT4G39250	303	Chr4	RAD-like 1	-5.95824	0.0326587	MYB_related

## Sheet: TFs up in quadruple under -N
Transcription factors upregulated only in WT under N-deficient condition.
quadruple_Up_gene_id	length	chr	description	logFC.quadruple_plus_N_vs_quadruple_minus_N	pValue.quadruple_plus_N_vs_quadruple_minus_N	Family
AT5G56110	963	Chr5	myb domain protein 103	6.60264	0.00359501	MYB
AT3G56980	843	Chr3	basic helix-loop-helix (bHLH) DNA-binding superfamily protein	6.34257	0.00824448	bHLH
AT1G01530	752	Chr1	AGAMOUS-like 28	6.19254	0.0127994	M-type_MADS
AT3G10580	899	Chr3	Homeodomain-like superfamily protein	6.19254	0.0127994	MYB_related
AT1G66560	750	Chr1	WRKY DNA-binding protein 64	6.02508	0.020241	WRKY
AT2G22630	901	Chr2	AGAMOUS-like 17	6.02508	0.020241	MIKC_MADS
AT5G06070	1037	Chr5	C2H2 and C2HC zinc fingers superfamily protein	6.02508	0.020241	C2H2
AT2G45410	746	Chr2	LOB domain-containing protein 19	5.83559	0.0326587	LBD
AT1G72350	675	Chr1	MADS-box transcription factor family protein	5.83559	0.0326587	M-type_MADS
AT5G40430	771	Chr5	myb domain protein 22	5.83559	0.0326587	MYB
AT2G27220	1314.79	Chr2	BEL1-like homeodomain 5	4.40865	3.95e-06	TALE
AT5G10970	819	Chr5	C2H2 and C2HC zinc fingers superfamily protein	4.20788	6.93e-05	C2H2
AT3G10590	621	Chr3	Duplicated homeodomain-like superfamily protein	3.93328	0.00333406	MYB_related
AT5G46830	1536	Chr5	NACL-inducible gene 1	3.84647	0.00456736	bHLH
AT4G37850	1315	Chr4	basic helix-loop-helix (bHLH) DNA-binding superfamily protein	3.65542	0.00879907	bHLH
AT2G47810	869	Chr2	nuclear factor Y, subunit B5	3.31873	0.00362709	NF-YB
AT1G06280	643	Chr1	LOB domain-containing protein 2	3.31097	0.0252735	LBD
AT3G47870	1235	Chr3	LOB domain-containing protein 27	3.24877	0.00472407	LBD
AT1G03800	738	Chr1	ERF domain protein 10	3.17524	0.00618867	ERF
AT3G13540	1074	Chr3	myb domain protein 5	3.17524	0.00618867	MYB
AT5G41090	639	Chr5	NAC domain containing protein 95	2.8929	0.00583436	NAC
AT3G56770	693	Chr3	basic helix-loop-helix (bHLH) DNA-binding superfamily protein	2.43962	0.00220016	bHLH
AT2G24430	1025	Chr2	NAC domain containing protein 38	2.36265	0.00269664	NAC
AT5G41570	834	Chr5	WRKY DNA-binding protein 24	2.17924	0.024338	WRKY
AT3G54990	1041	Chr3	Integrase-type DNA-binding superfamily protein	1.94308	0.0258954	AP2
AT1G66600	841	Chr1	ABA overly sensitive mutant 3	1.86454	0.0139425	WRKY
AT2G40340	1383	Chr2	Integrase-type DNA-binding superfamily protein	1.80215	0.0254768	ERF
AT5G66870	1752	Chr5	ASYMMETRIC LEAVES 2-like 1	1.77322	0.0178592	LBD
AT1G80730	925	Chr1	zinc-finger protein 1	1.75925	0.0197682	C2H2
AT2G13570	648	Chr2	nuclear factor Y, subunit B7	1.72851	0.0452922	NF-YB
AT5G15130	1941	Chr5	WRKY DNA-binding protein 72	1.61765	0.0441111	WRKY
AT3G01220	1222	Chr3	homeobox protein 20	1.55145	0.0306924	HD-ZIP
AT3G04030	1340.93	Chr3	Homeodomain-like superfamily protein	1.54939	0.0194252	G2-like
AT2G38090	1774	Chr2	Duplicated homeodomain-like superfamily protein	1.53044	0.0186516	MYB
AT4G16610	967	Chr4	C2H2-like zinc finger protein	1.52927	0.0298462	C2H2
AT1G03840	1686	Chr1	C2H2 and C2HC zinc fingers superfamily protein	1.52582	0.0474514	C2H2
AT5G43170	702	Chr5	zinc-finger protein 3	1.51555	0.0231201	C2H2
AT1G02230	1081	Chr1	NAC domain containing protein 4	1.5041	0.0349986	NAC
AT1G19510	589	Chr1	RAD-like 5	1.4568	0.0272614	MYB_related
AT1G02220	1353	Chr1	NAC domain containing protein 3	1.44633	0.0260045	NAC
AT3G61970	1389	Chr3	AP2/B3-like transcriptional factor family protein	1.39157	0.0371123	B3
AT4G21550	2335	Chr4	VP1/ABI3-like 3	1.34138	0.0419674	B3
AT1G22640	1077	Chr1	myb domain protein 3	1.31639	0.038448	MYB
AT5G11060	1810	Chr5	KNOTTED1-like homeobox gene 4	1.27271	0.0438569	TALE

## Sheet: TFs down in quadruple under -N
Transcription factors downregulated only in WT under N-deficient condition.
quadruple_down_gene_id	length	chr	description	logFC.quadruple_plus_N_vs_quadruple_minus_N	pValue.quadruple_plus_N_vs_quadruple_minus_N	Family
AT1G12540	1000	Chr1	basic helix-loop-helix (bHLH) DNA-binding superfamily protein	-6.81746	0.00166193	bHLH
AT1G32640	2179	Chr1	Basic helix-loop-helix (bHLH) DNA-binding family protein	-1.67868	0.00834545	bHLH
AT1G62700	1185	Chr1	Arabidopsis NAC domain containing protein 26	-2.10464	0.0299538	NAC
AT1G65910	2094	Chr1	NAC domain containing protein 28	-1.53392	0.0346459	NAC
AT1G66470	1399	Chr1	ROOT HAIR DEFECTIVE6	-3.53916	0.0123841	bHLH
AT1G67260	1080	Chr1	TCP family transcription factor	-1.89748	0.0248918	TCP
AT2G26150	1414.85	Chr2	heat shock transcription factor A2	-2.06931	0.00323616	HSF
AT2G43010	1753	Chr2	phytochrome interacting factor 4	-1.31198	0.0403346	bHLH
AT2G46510	2363	Chr2	ABA-inducible BHLH-type transcription factor	-1.87264	0.00354654	bHLH
AT3G01600	1307	Chr3	NAC domain containing protein 44	-7.86145	1.81e-05	NAC
AT3G10000	1446	Chr3	Homeodomain-like superfamily protein	-3.7714	0.000528118	Trihelix
AT3G12977	1053	Chr3	NAC (No Apical Meristem) domain transcriptional regulator superfamily protein	-6.01966	0.020241	NAC
AT4G26440	1708	Chr4	WRKY DNA-binding protein 34	-6.18712	0.0127994	WRKY
AT4G28811	1993	Chr4	basic helix-loop-helix (bHLH) DNA-binding superfamily protein	-6.01966	0.020241	bHLH
AT4G35590	1113	Chr4	RWP-RK domain-containing protein	-2.65757	0.0067183	Nin-like
AT4G39410	974	Chr4	WRKY DNA-binding protein 13	-1.63076	0.0336341	WRKY
AT5G10570	1063	Chr5	basic helix-loop-helix (bHLH) DNA-binding superfamily protein	-1.76473	0.0389205	bHLH
AT5G17490	2015	Chr5	RGA-like protein 3	-1.61578	0.0157203	GRAS
AT5G38140	890	Chr5	nuclear factor Y, subunit C12	-1.70715	0.0141657	NF-YC
AT5G49520	1793	Chr5	WRKY DNA-binding protein 48	-1.34652	0.0349304	WRKY
AT5G50670	1497	Chr5	Squamosa promoter-binding protein-like (SBP domain) transcription factor family protein	-1.80525	0.00489606	SBP
AT5G63090	1026.42	Chr5	Lateral organ boundaries (LOB) domain family protein	-1.80453	0.0107605	LBD
AT1G75490	1205	Chr1	Integrase-type DNA-binding superfamily protein	-3.36834	0.000154106	ERF
AT2G25820	911	Chr2	Integrase-type DNA-binding superfamily protein	-3.42483	0.0176016	ERF
AT4G32800	1348	Chr4	Integrase-type DNA-binding superfamily protein	-2.58509	0.000106241	ERF
AT5G53290	1455	Chr5	cytokinin response factor 3	-1.44575	0.0339469	ERF
AT5G64750	1581	Chr5	Integrase-type DNA-binding superfamily protein	-3.43366	2.72e-05	ERF
AT1G68520	1596	Chr1	B-box type zinc finger protein with CCT domain	-1.54731	0.0160145	CO-like
AT5G59570	1451	Chr5	Homeodomain-like superfamily protein	-1.28996	0.0478075	G2-like
AT5G65080	1018	Chr5	K-box region and MADS-box transcription factor family protein	-2.90587	0.000437325	MIKC_MADS
AT4G37740	1925	Chr4	growth-regulating factor 2	-1.33118	0.0492814	GRF
AT5G46880	3014	Chr5	homeobox-7	-1.30716	0.0482055	HD-ZIP
AT1G29560	2179	Chr1	Zinc finger C-x8-C-x5-C-x3-H type family protein	-2.2076	0.0317437	C3H
AT1G66370	741	Chr1	myb domain protein 113	-3.22574	0.00031363	MYB
AT1G74430	1362	Chr1	myb domain protein 95	-1.9052	0.00331055	MYB
AT5G07700	1017	Chr5	myb domain protein 76	-1.88508	0.0303716	MYB
AT5G60890	1357	Chr5	myb domain protein 34	-1.63394	0.0131644	MYB
AT1G15720	1462	Chr1	TRF-like 5	-1.86902	0.0240172	MYB_related
AT2G30424	303	Chr2	Homeodomain-like superfamily protein	-6.18712	0.0127994	MYB_related

## Sheet: Transcript levels (Mt)
Transcript levels of chloroplast genes under N-sufficient and N-deficient genes
Red cells are significantly different genes (p < 0.05)
gene_id	gene_name	LogFC_WT_vs_quadruple_N_sufficient	pValue_WT_vs_quadruple_N_sufficient	LogFC_WT_vs_quadruple_N_deficient	pValue_WT_vs_quadruple_N_deficient
ATMG00010		0.289208	0.827233	1.27707	0.164891
ATMG00020		-0.0442432	0.950217	-0.93009	0.150935
ATMG00030		-5.13e-15	1	0	1
ATMG00040		-0.103438	0.870556	-0.31151	0.625616
ATMG00050		-1.15032	0.239892	0.274477	1
ATMG00060		0.118587	0.848288	-0.11592	0.851682
ATMG00070		0.0529095	0.932118	-0.28389	0.647119
ATMG00080	rpl16	-0.0373233	0.952688	-0.67723	0.279065
ATMG00090	rps3	-0.0653011	0.916223	-1.24349	0.048134
ATMG00100		-5.13e-15	1	0	1
ATMG00110	ccb206	-0.272267	0.680828	0.228312	0.741848
ATMG00120		-1.14717	0.1762	1.71688	0.17696
ATMG00130		0.829113	0.3783	-0.6981	0.603012
ATMG00140		0.587358	0.497365	-0.69956	0.534866
ATMG00150		4.65755	0.282297	-4.91036	0.157937
ATMG00160	cox2	0.10211	0.869136	-0.07287	0.906392
ATMG00170		0.185075	0.886282	-1.61977	0.135532
ATMG00180	ccmFC	0.131675	0.832388	-0.00833	0.989923
ATMG00190		-5.13e-15	1	0	1
ATMG00200	orf107b	-1.74083	1	2.44571	1
ATMG00210	rpl5	-0.292329	0.650101	-1.04763	0.104546
ATMG00220	cob	-2.36609	0.000989	-0.52484	0.435623
ATMG00230		-5.13e-15	1	0	1
ATMG00240		-0.0160505	1	0	1
ATMG00250		-5.13e-15	1	0	1
ATMG00260		-2.31064	1	0	1
ATMG00270	nad6	0.304489	0.623655	-0.08607	0.889725
ATMG00280		0.656017	0.473673	1.18227	0.191912
ATMG00285		0.104209	0.867373	0.033596	0.957811
ATMG00290		-0.60941	0.334172	-1.01001	0.112299
ATMG00300	ORF145A	-5.13e-15	1	6.73599	0.002428
ATMG00310	ORF154	6.29577	0.008244	4.38113	0.521531
ATMG00320		-0.280701	0.72447	1.40458	0.17696
ATMG00330		-5.13e-15	1	0	1
ATMG00340		-5.13e-15	1	0	1
ATMG00350		-5.13e-15	1	0	1
ATMG00360		-5.13e-15	1	0	1
ATMG00370		-5.13e-15	1	0	1
ATMG00380		-5.13e-15	1	0	1
ATMG00390		-5.13e-15	1	0	1
ATMG00400		0.0281423	1	-0.0699	1
ATMG00410		-0.0304018	0.960916	0.179295	0.772325
ATMG00420		-5.13e-15	1	0	1
ATMG00430	ORF106A	1.44457	0.515885	-0.28088	1
ATMG00440		1.01529	0.348674	0.282765	1
ATMG00450		0.0272417	1	-0.65072	1
ATMG00460		-5.13e-15	1	0	1
ATMG00470		-1.62644	0.137741	0.286472	0.83664
ATMG00480	atp8	0.111663	0.857212	-0.02785	0.964369
ATMG00490		-5.13e-15	1	0	1
ATMG00500		-5.13e-15	1	5.33023	0.091014
ATMG00510	nad7	0.0893009	0.885602	-0.29099	0.639084
ATMG00513		0.0858219	0.889966	-0.1229	0.842961
ATMG00516		-0.0877609	0.889597	-0.10195	0.872641
ATMG00520	matr	-0.202999	0.744174	-0.63726	0.306679
ATMG00530		-5.13e-15	1	0	1
ATMG00540	ORF102B	-0.952572	0.534052	-5.07494	0.157937
ATMG00550		-5.13e-15	1	0	1
ATMG00560	rpl2	0.0663085	0.915669	0.028868	0.963687
ATMG00570		0.338178	0.592953	-0.11557	0.858407
ATMG00580	nad4	0.0839574	0.892238	0.00544	0.993088
ATMG00590		0.142755	0.820644	-0.29724	0.637618
ATMG00600		-0.504806	1	0	1
ATMG00610		-5.13e-15	1	0	1
ATMG00620		0.185075	0.886282	-1.61977	0.135532
ATMG00630		0.825844	0.452539	-1.54776	0.181027
ATMG00640	ORF25	-0.0244134	0.969505	-1.58305	0.01277
ATMG00650	nad4L	-0.889429	0.328076	-1.50273	0.098384
ATMG00660		0.0430393	0.946952	-0.92679	0.143172
ATMG00665		-5.13e-15	1	0	1
ATMG00670		0.153735	0.8063	-0.73508	0.242167
ATMG00680		-3.15738	1	0	1
ATMG00690		0.354024	0.569807	0.204635	0.742182
ATMG00700		-5.13e-15	1	0	1
ATMG00710		1.33212	0.20703	0.854522	0.626627
ATMG00720		-5.13e-15	1	0	1
ATMG00730		0.119182	0.847685	0.48113	0.438669
ATMG00740		-5.03071	0.157937	0	1
ATMG00750		-5.13e-15	1	0	1
ATMG00760		0.225498	1	0	1
ATMG00770		-5.13e-15	1	2.46908	1
ATMG00780		-5.13e-15	1	0	1
ATMG00790		-5.13e-15	1	0	1
ATMG00800		-5.13e-15	1	0	1
ATMG00810		-0.569695	0.593091	0.30842	0.77002
ATMG00820		0.812683	0.468409	-3.3132	1
ATMG00830	ccb382	-0.430859	0.501493	-2.22282	0.000944
ATMG00840		0.284899	1	0	1
ATMG00850		-5.13e-15	1	0	1
ATMG00860		-5.13e-15	1	3.81526	0.521531
ATMG00870		-0.628927	0.381832	-0.17322	0.874648
ATMG00880		-5.13e-15	1	-3.95079	0.521531
ATMG00890	ORF106D	0.0949388	1	-6.33893	0.008244
ATMG00900	abci5	-0.137554	0.831233	-0.13996	0.832112
ATMG00910		-5.13e-15	1	0	1
ATMG00920		-5.13e-15	1	0	1
ATMG00930		-5.13e-15	1	0	1
ATMG00940		-5.13e-15	1	4.17633	0.521531
ATMG00950		-5.13e-15	1	0	1
ATMG00960		-0.176004	0.780654	-0.22888	0.720326
ATMG00970		0.347064	0.798325	-1.28259	0.324634
ATMG00980	rpsl2	-0.0741428	0.911619	-0.48525	0.459654
ATMG00990	nad3	0.193617	0.759571	-1.21426	0.058933
ATMG01000		-0.0666151	0.917967	-1.05283	0.100658
ATMG01010		-0.368469	0.570849	-1.13751	0.094149
ATMG01020		-0.415752	0.525929	-0.45273	0.495401
ATMG01030	ORF106E	6.83431	0.001662	0	1
ATMG01040		-5.13e-15	1	0	1
ATMG01050		0.504506	0.544988	-0.0699	1
ATMG01060		-1.8481	0.425627	0	1
ATMG01070		-5.13e-15	1	0	1
ATMG01080	atp9	-0.0667988	0.914154	0.338268	0.585294
ATMG01090		-0.0114667	0.987699	-1.23175	0.052399
ATMG01100		-0.670104	0.6937	1.49097	0.655376
ATMG01110	ORF251	2.01304	0.022114	-1.178	0.129323
ATMG01120		-0.491964	0.565856	-0.29174	0.795576
ATMG01130		0.00699017	1	-0.38131	0.608327
ATMG01140		1.01529	0.348674	0.282765	1
ATMG01150	ORF106G	1.44457	0.515885	-0.28088	1
ATMG01160		-5.13e-15	1	0	1
ATMG01170	atp6-2	0.0116046	0.985166	0.197106	0.750497
ATMG01180		-3.15738	1	0	1
ATMG01190	atp1	0.107563	0.862146	-0.16385	0.791441
ATMG01200		-0.0812857	0.896084	-0.45184	0.467674
ATMG01210		-0.439666	0.560512	0.228956	0.870215
ATMG01220		0.0506662	0.938559	-0.21626	0.737693
ATMG01230	ORF145B	-3.89107	0.036674	0.436817	1
ATMG01240		-5.13e-15	1	0	1
ATMG01250		-1.4477	0.655376	0	1
ATMG01260		-0.188706	0.786887	-0.19284	0.870215
ATMG01270	rps7	6.7608	8e-10	0	1
ATMG01275		0.115104	0.855673	-0.43783	0.486838
ATMG01280	ORF291	0.0184686	0.97937	-1.28884	0.042193
ATMG01290		-5.13e-15	1	0	1
ATMG01300		-5.13e-15	1	0	1
ATMG01310		-4.07418	0.521531	0	1
ATMG01320		-0.0229452	0.970665	-0.02419	0.969126
ATMG01330		-1.55219	0.094436	0.866506	0.42762
ATMG01340		-5.13e-15	1	0	1
ATMG01350		-0.0246967	1	-0.61041	0.385304
ATMG01360	cox1	0.125693	0.839196	-0.08366	0.892575
ATMG01370		0.0576719	0.951398	-0.95931	0.144957
ATMG01380		-1.74796	0.106799	-0.52774	0.530442
ATMG01390		-0.238065	0.723006	-0.57316	0.399178
ATMG01400		3.18261	1	0	1
ATMG01410		0.413655	0.641538	0.76882	0.482098

## Sheet: Transcript levels (Chl)
Transcript levels of chloroplast genes under N-sufficient and N-deficient genes
Red cells are significantly different genes (p < 0.05)
gene_id	gene_name	Log2FC_WT_vs_quadruple_N_sufficient	pValue_WT_vs_quadruple_N_sufficient	Log2FC_WT_vs_quadruple_N_deficient	pValue_WT_vs_quadruple_N_deficient
ATCG00010		-5.13e-15	1	0	1
ATCG00020	psbA	0.35249	0.569528	1.50453	0.01735
ATCG00030		-5.13e-15	1	0	1
ATCG00040		0.371736	0.548735	0.451167	0.467031
ATCG00050	rps16	0.0280842	1	2.38056	0.007428
ATCG00060		-5.13e-15	1	0	1
ATCG00065	rps12	3.18261	1	0	1
ATCG00070	psbK	-0.339794	0.625976	0.403792	0.564104
ATCG00080	psbI	-5.13e-15	1	3.30683	1
ATCG00090		-5.13e-15	1	0	1
ATCG00100		-5.13e-15	1	0	1
ATCG00110		-5.13e-15	1	0	1
ATCG00120	atpA	0.062469	0.919634	0.432585	0.485502
ATCG00130	atpF	0.20001	0.746765	0.66696	0.283486
ATCG00140	atpH	-0.0553296	0.929696	1.40619	0.02635
ATCG00150	atpI	0.383155	0.536638	0.480112	0.439202
ATCG00160	rps2	0.326437	0.599557	0.370379	0.552353
ATCG00170	rpoC2	0.452154	0.46616	0.195707	0.752166
ATCG00180	rpoC1	0.395484	0.523734	0.647802	0.297635
ATCG00190	rpoB	0.209774	0.735015	0.330464	0.594289
ATCG00200		-5.13e-15	1	0	1
ATCG00210	petN	-5.13e-15	1	3.30683	1
ATCG00220	psbM	-5.13e-15	1	0	1
ATCG00230		-5.13e-15	1	0	1
ATCG00240		-5.13e-15	1	0	1
ATCG00250		-5.13e-15	1	0	1
ATCG00260		-5.13e-15	1	0	1
ATCG00270	psbD	0.251717	0.68448	-0.43114	0.486946
ATCG00280	psbC	-0.00808592	0.989589	-0.71998	0.247211
ATCG00290		-5.13e-15	1	0	1
ATCG00300	psbZ	-0.030362	1	-0.44183	0.645772
ATCG00310		-5.13e-15	1	0	1
ATCG00320		-5.13e-15	1	0	1
ATCG00330	rps14	0.146439	0.813091	0.194339	0.753818
ATCG00340	psaB	0.161378	0.794377	0.131009	0.832426
ATCG00350	psaA	0.155594	0.801588	0.183395	0.767114
ATCG00360	ycf3	0.285883	0.644888	1.30925	0.037602
ATCG00370		-5.13e-15	1	0	1
ATCG00380	rps4	0.406549	0.512319	0.823217	0.186802
ATCG00390		-5.13e-15	1	0	1
ATCG00400		-5.13e-15	1	0	1
ATCG00410		-5.13e-15	1	0	1
ATCG00420	ndhJ	0.203754	0.74237	1.18551	0.05907
ATCG00430	ndhK	0.214403	0.729306	1.30038	0.038835
ATCG00440	ndhC	0.224068	0.71807	1.64939	0.009572
ATCG00450		-5.13e-15	1	0	1
ATCG00460		-5.13e-15	1	0	1
ATCG00470	atpE	0.348278	0.574368	0.525173	0.397841
ATCG00480	atpB	0.205254	0.74033	0.715888	0.24989
ATCG00490	rbcL	0.109088	0.860131	0.445211	0.472865
ATCG00500	accD	0.42708	0.491131	0.348265	0.57429
ATCG00510	psaI	-5.13e-15	1	0	1
ATCG00520	ycf4	0.418699	0.49966	0.654385	0.292705
ATCG00530	cemA	0.282586	0.64838	0.431036	0.487209
ATCG00540	petA	0.415251	0.503108	0.649168	0.296377
ATCG00550	psbJ	-5.13e-15	1	0	1
ATCG00560	psbL	-5.13e-15	1	0	1
ATCG00570	psbF	-0.373159	1	4.23203	0.521531
ATCG00580	psbE	-0.178796	0.773736	0.767418	0.220776
ATCG00590	petL	-5.13e-15	1	0	1
ATCG00600	petG	-5.13e-15	1	0	1
ATCG00610		-5.13e-15	1	0	1
ATCG00620		-5.13e-15	1	0	1
ATCG00630	psaJ	0.692628	0.663732	4.79117	0.282297
ATCG00640	rpl33	0.0788875	0.918295	1.00853	0.167294
ATCG00650	rps18	0.159789	0.798345	0.119926	0.848803
ATCG00660	rpl20	0.247112	0.692184	1.44467	0.023069
ATCG00670	clpP	0.239635	0.698932	0.609154	0.326897
ATCG00680	psbB	0.0178015	0.977063	0.219638	0.722868
ATCG00690	psbT	-5.13e-15	1	0	1
ATCG00700	psbN	-0.628816	0.341954	2.19697	0.000983
ATCG00710	psbH	-0.37753	0.564639	1.09107	0.101754
ATCG00720	petB	0.300491	0.627694	0.453343	0.464879
ATCG00730	petD	0.188321	0.761084	0.560034	0.367189
ATCG00740	rpoA	0.26712	0.666504	0.78328	0.208807
ATCG00750	rps11	0.463952	0.455262	0.694425	0.265635
ATCG00760	rpl36	-5.13e-15	1	0	1
ATCG00770	rps8	0.305281	0.622726	0.562746	0.365705
ATCG00780	rpl14	0.604645	0.330974	0.352548	0.570412
ATCG00790	rpl16	0.588892	0.343456	0.658018	0.290551
ATCG00800	rps3	0.356563	0.565365	-0.09998	0.871971
ATCG00810	rpl22	0.456465	0.462349	-0.08742	0.888292
ATCG00820	rps19	0.42579	0.499919	-0.04509	0.954103
ATCG00830	rpl2	0.326681	0.598279	0.625234	0.31476
ATCG00840	rpl23	-10.5453	1	0.582854	0.392088
ATCG00850		-5.13e-15	1	0	1
ATCG00860	ycf2	0.915088	0.142638	1.15343	0.065901
ATCG00870	ycf15-B	-0.368955	0.60248	1.84164	0.015365
ATCG00880		-5.13e-15	1	0	1
ATCG00890	ndhB	-0.0332918	0.957189	2.19726	0.000678
ATCG00900	rps7	0.0395897	0.949157	2.16962	0.000787
ATCG00905		10.0267	1	1.59075	0.014077
ATCG00910		-5.13e-15	1	0	1
ATCG00920		0.406563	0.514512	-3.00097	8.75e-06
ATCG00930		-5.13e-15	1	0	1
ATCG00940		-5.13e-15	1	0	1
ATCG00950		0.466483	0.452819	1.22815	0.051358
ATCG00960		3.71361	0.521531	0	1
ATCG00970		-5.13e-15	1	2.44571	1
ATCG00980		-5.13e-15	1	0	1
ATCG00990		-5.13e-15	1	0	1
ATCG01000	ycf1	0.491407	0.430823	-0.31594	0.612209
ATCG01010	ndhF	0.217832	0.725143	0.248176	0.688954
ATCG01020	rpl32	0.753052	0.571382	1.52889	0.137333
ATCG01030		-5.13e-15	1	0	1
ATCG01040	ccsA	0.592401	0.340553	0.922163	0.139906
ATCG01050	ndhD	0.244134	0.693488	1.01052	0.106027
ATCG01060	psaC	-0.0414493	0.948164	0.595671	0.341572
ATCG01070	ndhE	0.0959443	0.877466	0.288371	0.6435
ATCG01080	ndhG	0.216856	0.726365	0.537208	0.387161
ATCG01090	ndhI	0.164599	0.790697	0.373798	0.547486
ATCG01100	ndhA	-0.0682621	0.91224	0.116953	0.850297
ATCG01110	ndhH	0.320402	0.605349	0.865297	0.165653
ATCG01120	rps15	0.45401	0.489731	1.17627	0.088142
ATCG01130	ycf1	0.330579	0.593897	0.755576	0.224998
ATCG01140		-5.13e-15	1	0	1
ATCG01150		-5.13e-15	1	0	1
ATCG01160		-5.13e-15	1	2.44571	1
ATCG01170		3.71361	0.521531	0	1
ATCG01180		0.208761	0.736603	0.284198	0.647182
ATCG01190		-5.13e-15	1	0	1
ATCG01200		-5.13e-15	1	0	1
ATCG01210		0.406563	0.514512	9.41892	7.78e-22
ATCG01220		-5.13e-15	1	0	1
ATCG01230		-0.983246	0.119546	1.59075	0.014077
ATCG01240	rps7	0.287036	0.643486	0.389922	0.529718
ATCG01250	ndhB	0.503194	0.417556	0.639976	0.303277
ATCG01260		-5.13e-15	1	0	1
ATCG01270	ycf15-B	-0.368955	0.60248	1.84164	0.015365
ATCG01280	ycf2	-0.120401	0.845915	0.460665	0.457882
ATCG01290		-5.13e-15	1	0	1
ATCG01300	rpl23	0.853229	0.1853	0.582854	0.392088
ATCG01310	rpl2	-0.613695	0.324356	-0.82802	0.186646
