# Supplementary material for: Loss of the plastidial signaling molecule, ppGpp, accumulation alters nuclear gene expression during nitrogen starvation
Source: Front Plant Sci. 2026 Apr 20;17:1775338. doi: 10.3389/fpls.2026.1775338 (PMC13136153; doi:10.3389/fpls.2026.1775338)
Supplement: Supplementary file 3 [file Table2.xlsx]

## Sheet: Sheet3
Supplemental Table S2
Among the DEGs that were commonly regulated in both WT and the quadruple mutant under nitrogen starvation, genes associated with KEGG metabolic pathways—particularly glycolysis, fermentation, the TCA cycle, and the mitochondrial electron transport chain—were extracted and highlighted. The Pathway column indicates the corresponding KEGG pathway associated with each gene. KEGG pathway information w…
KEGG ID used in this study is described below
Glycolysis: ath00010
TCA_cycle: ath00020
Electric transfer cycle (ETC): ath00190
Pyruvate metabolism: ath00620
Pentose phosphate pathway: ath00030
Carbon metabolism: ath01200
Starch and sucrose metabolism: ath00500

## Sheet: DEGs_WT_upregulated
AGI code	SYMBOL	description	pathway
AT5G15140	PEG9	Galactose mutarotase-like superfamily protein	Glycolysis
AT3G42640	AHA8, HA8	H(+)-ATPase 8	ETC
AT3G47950	AHA4, HA4	H(+)-ATPase 4	ETC
AT2G30650	NA	ATP-dependent caseinolytic (Clp) protease/crotonase family protein	Carbon_metabolism
AT4G18360	GOX3	Aldolase-type TIM barrel family protein	Carbon_metabolism
AT1G02850	BGLU11	beta glucosidase 11	Starch_Sucrose_metabolism
AT1G32900	GBSS1	UDP-Glycosyltransferase superfamily protein	Starch_Sucrose_metabolism
AT1G35910	TPPD	Haloacid dehalogenase-like hydrolase (HAD) superfamily protein	Starch_Sucrose_metabolism
AT1G61810	BGLU45	beta-glucosidase 45	Starch_Sucrose_metabolism
AT1G75940	BGLU20, ATA27	Glycosyl hydrolase superfamily protein	Starch_Sucrose_metabolism
AT2G44540	GH9B9	glycosyl hydrolase 9B9	Starch_Sucrose_metabolism
AT3G60140	BGLU30, SRG2, DIN2	Glycosyl hydrolase superfamily protein	Starch_Sucrose_metabolism
AT4G39210	APL3	Glucose-1-phosphate adenylyltransferase family protein	Starch_Sucrose_metabolism
AT5G54570	BGLU41	beta glucosidase 41	Starch_Sucrose_metabolism

## Sheet: DEGs_WT_downregulated
AGI code	SYMBOL	description	pathway
AT4G26530	FBA5, DEG22	Aldolase superfamily protein	Glycolysis
AT4G26530	FBA5, DEG22	Aldolase superfamily protein	Pentose_phosphate_pathway
AT1G36370	MSA1, SHM7	serine hydroxymethyltransferase 7	Carbon_metabolism
AT4G26530	FBA5, DEG22	Aldolase superfamily protein	Carbon_metabolism
AT5G38430	RBCS1B	Ribulose bisphosphate carboxylase (small chain) family protein	Carbon_metabolism
AT2G44570	GH9B12	glycosyl hydrolase 9B12	Starch_Sucrose_metabolism
AT3G09260	BGLU23, LEB, PSR3.1, PYK10	Glycosyl hydrolase superfamily protein	Starch_Sucrose_metabolism
AT5G19220	APL1, ADG2	ADP glucose pyrophosphorylase large subunit 1	Starch_Sucrose_metabolism

## Sheet: DEGs_common_upregulated
AGI code	SYMBOL	description	pathway
AT4G33070	PDC1	Thiamine pyrophosphate dependent pyruvate decarboxylase family protein	Glycolysis
AT2G46860	PPa3	pyrophosphorylase 3	ETC
AT4G21490	NDB3	NAD(P)H dehydrogenase B3	ETC
AT2G19900	NADP-ME1	NADP-malic enzyme 1	Pyruvate_metabolism
AT2G19900	NADP-ME1	NADP-malic enzyme 1	Carbon_metabolism
AT3G21720	ICL	isocitrate lyase	Carbon_metabolism
AT2G36190	AtCWIN4	cell wall invertase 4	Starch_Sucrose_metabolism
AT2G44560	GH9B11	glycosyl hydrolase 9B11	Starch_Sucrose_metabolism
AT3G43860	GH9A4	glycosyl hydrolase 9A4	Starch_Sucrose_metabolism
AT3G52600	CWINV2	cell wall invertase 2	Starch_Sucrose_metabolism
AT4G02280	SUS3	sucrose synthase 3	Starch_Sucrose_metabolism
AT4G25000	AMY1	alpha-amylase-like	Starch_Sucrose_metabolism
AT5G44640	BGLU13	beta glucosidase 13	Starch_Sucrose_metabolism

## Sheet: DEGs_common_downregulated
AGI code	SYMBOL	description	pathway
AT5G01330	PDC3	pyruvate decarboxylase-3	Glycolysis
AT2G44460	BGLU28	beta glucosidase 28	Starch_Sucrose_metabolism
AT3G62750	BGLU8	beta glucosidase 8	Starch_Sucrose_metabolism
